# Supplementary material for: Convergent structural brain alterations in chronic pain: a multi-metric individual participant data meta-analysis
Source: Brain Commun. 2026 Apr 24;8(3):fcag146. doi: 10.1093/braincomms/fcag146 (PMC13148768; doi:10.1093/braincomms/fcag146)
Supplement: fcag146_Supplementary_Data [file fcag146_supplementary_data.zip]

Archive with 2 entries (2 files):
- Supplementary_Table.xlsx
- Supplementary_Table_Dictionary.docx
