# Supplementary material for: Convergent structural brain alterations in chronic pain: a multi-metric individual participant data meta-analysis
Source: Brain Commun. 2026 Apr 24;8(3):fcag146. doi: 10.1093/braincomms/fcag146 (PMC13148768; doi:10.1093/braincomms/fcag146)
Supplement: fcag146_Supplementary_Data [file fcag146_supplementary_data.zip › Supplementary_Table.xlsx]

## Sheet: S_Cort
hemi	region	Measurement	p_value	FDR_p	Mean_Group1	SD_Group1	N_Group1	Mean_Group2	SD_Group2	N_Group2	t_statistic	Hedges_g	SE_Hedges_g	CI_lower	CI_upper	study
left	bankssts	SurfArea	0.0555087	0.348189	999.75	130.371	20	929.536	152.504	56	-1.97404	-0.472344	0.263296	-0.988404	0.0437173	OA
left	bankssts	GrayVol	0.0109824	0.13383	2367.4	337.175	20	2122.07	392.196	56	-2.67181	-0.641005	0.265632	-1.16164	-0.120367	OA
left	bankssts	ThickAvg	0.142058	0.395509	2.426	0.0777838	20	2.38759	0.142872	56	-1.48724	-0.29399	0.261583	-0.806693	0.218713	OA
left	bankssts	MeanCurv	0.56064	0.586516	0.1016	0.0113944	20	0.103375	0.0121574	56	0.58741	0.146827	0.260766	-0.364275	0.657929	OA
left	bankssts	GausCurv	0.0146833	0.0163682	0.01835	0.00313344	20	0.0207857	0.00497526	56	2.52173	0.527133	0.26398	0.00973341	1.04453	OA
left	caudal anterior cingulate	SurfArea	0.526058	0.833279	620.4	133.096	20	599.268	105.165	56	-0.642075	-0.185113	0.260926	-0.696529	0.326302	OA
left	caudal anterior cingulate	GrayVol	0.324703	0.573938	1605.55	398.535	20	1506.88	312.595	56	-1.00259	-0.290033	0.261554	-0.802679	0.222613	OA
left	caudal anterior cingulate	ThickAvg	0.418366	0.677354	2.34345	0.13445	20	2.31355	0.155492	56	-0.818055	-0.196796	0.260983	-0.708322	0.31473	OA
left	caudal anterior cingulate	MeanCurv	0.00789749	0.0231544	0.1149	0.0115754	20	0.123786	0.0137639	56	2.7984	0.664475	0.266011	0.143094	1.18586	OA
left	caudal anterior cingulate	GausCurv	4.30032e-05	0.000207846	0.0204	0.00413458	20	0.0260179	0.00638034	56	4.46695	0.944728	0.271531	0.412528	1.47693	OA
left	caudal middle frontal	SurfArea	0.813621	0.896092	1974.15	281.724	20	1955.77	337.243	56	-0.237325	-0.0561759	0.260534	-0.566822	0.454471	OA
left	caudal middle frontal	GrayVol	0.849994	0.943179	5311.85	866.64	20	5267.91	936.21	56	-0.190492	-0.0473336	0.260522	-0.557957	0.46329	OA
left	caudal middle frontal	ThickAvg	0.401994	0.666722	2.4094	0.089433	20	2.43034	0.108778	56	0.846966	0.198996	0.260994	-0.312552	0.710543	OA
left	caudal middle frontal	MeanCurv	0.00513474	0.0193979	0.1191	0.00571148	20	0.124232	0.00904532	56	2.91859	0.610731	0.265162	0.0910125	1.13045	OA
left	caudal middle frontal	GausCurv	0.000139023	0.000334149	0.0265	0.00331662	20	0.0309464	0.00601035	56	4.06737	0.807956	0.268611	0.281479	1.33443	OA
left	cuneus	SurfArea	0.393461	0.800443	1481.95	192.628	20	1436.71	223.515	56	-0.863017	-0.207289	0.261036	-0.718919	0.304342	OA
left	cuneus	GrayVol	0.373036	0.584619	2975.8	431.083	20	2865.5	566.387	56	-0.899993	-0.204101	0.26102	-0.7157	0.307497	OA
left	cuneus	ThickAvg	0.351344	0.628721	1.89275	0.0948017	20	1.86748	0.122942	56	-0.942152	-0.214929	0.261077	-0.726639	0.296781	OA
left	cuneus	MeanCurv	0.0308943	0.0552845	0.1401	0.00983495	20	0.145982	0.0106336	56	2.24656	0.557996	0.264397	0.0397791	1.07621	OA
left	cuneus	GausCurv	0.000371425	0.00070158	0.0337	0.00428092	20	0.0384286	0.00576149	56	3.84923	0.863546	0.269746	0.334843	1.39225	OA
left	entorhinal	SurfArea	0.0665655	0.348189	448.95	82.4796	20	408.714	77.9694	56	-1.89947	-0.503166	0.263672	-1.01996	0.013631	OA
left	entorhinal	GrayVol	0.00909575	0.13383	1871.3	319.24	20	1636.91	345.49	56	-2.7571	-0.684495	0.266345	-1.20653	-0.162459	OA
left	entorhinal	ThickAvg	0.300771	0.584355	3.1064	0.266051	20	3.03021	0.312021	56	-1.0487	-0.250627	0.261286	-0.762748	0.261494	OA
left	entorhinal	MeanCurv	0.000264457	0.00288974	0.10665	0.0100277	20	0.119	0.0168004	56	3.8922	0.796413	0.268384	0.27038	1.32245	OA
left	entorhinal	GausCurv	7.42601e-05	0.000265773	0.02465	0.00486962	20	0.0317679	0.00959354	56	4.23176	0.816301	0.268777	0.289498	1.3431	OA
left	fusiform	SurfArea	0.621571	0.833279	2980.4	262.236	20	2944.29	320.37	56	-0.497421	-0.116631	0.260666	-0.627536	0.394274	OA
left	fusiform	GrayVol	0.363418	0.584619	8771.65	990.833	20	8526.62	1105.31	56	-0.920187	-0.225177	0.261134	-0.736999	0.286644	OA
left	fusiform	ThickAvg	0.117795	0.385311	2.6178	0.127882	20	2.56438	0.127343	56	-1.60553	-0.414817	0.262658	-0.929627	0.0999926	OA
left	fusiform	MeanCurv	0.0159326	0.0356059	0.12415	0.00787585	20	0.129482	0.00869481	56	2.52727	0.621511	0.265327	0.10147	1.14155	OA
left	fusiform	GausCurv	0.00022494	0.000449879	0.02755	0.00321959	20	0.0314464	0.00501242	56	3.96248	0.83499	0.269154	0.307448	1.36253	OA
left	inferior parietal	SurfArea	0.0377993	0.321294	4460.25	652.827	20	4108.84	509.922	56	-2.18136	-0.632239	0.265494	-1.15261	-0.111871	OA
left	inferior parietal	GrayVol	0.0178906	0.143681	11308.9	1777.06	20	10223.4	1208.6	56	-2.53082	-0.780248	0.268071	-1.30567	-0.254828	OA
left	inferior parietal	ThickAvg	0.14806	0.395509	2.3235	0.0852195	20	2.28896	0.101785	56	-1.47513	-0.349535	0.262032	-0.863118	0.164049	OA
left	inferior parietal	MeanCurv	0.0482454	0.0729042	0.12405	0.00768097	20	0.128107	0.00730797	56	2.05348	0.542281	0.264181	0.0244857	1.06008	OA
left	inferior parietal	GausCurv	0.0099401	0.0116539	0.0257	0.00374306	20	0.0283929	0.00392511	56	2.72626	0.687122	0.266389	0.164999	1.20925	OA
left	inferior temporal	SurfArea	0.00471259	0.160228	3504.75	514.455	20	3114.3	404.257	56	-3.07224	-0.887997	0.270268	-1.41772	-0.358271	OA
left	inferior temporal	GrayVol	0.00580952	0.13383	10653	1895	20	9262.52	1418.35	56	-2.99559	-0.885287	0.27021	-1.4149	-0.355676	OA
left	inferior temporal	ThickAvg	0.16781	0.422634	2.65095	0.141833	20	2.59905	0.139685	56	-1.41022	-0.366293	0.262183	-0.880171	0.147586	OA
left	inferior temporal	MeanCurv	0.215648	0.244401	0.1277	0.00693655	20	0.130232	0.00965211	56	1.25523	0.277467	0.261464	-0.235003	0.789938	OA
left	inferior temporal	GausCurv	0.00361353	0.00455038	0.0292	0.00344277	20	0.0326429	0.00626514	56	3.02709	0.600395	0.265007	0.0809818	1.11981	OA
left	isthmus cingulate	SurfArea	0.239775	0.679362	1041.9	190.733	20	985.321	149.531	56	-1.20129	-0.34759	0.262015	-0.86114	0.16596	OA
left	isthmus cingulate	GrayVol	0.172895	0.379254	2491.15	468.636	20	2330.05	356.241	56	-1.39967	-0.410745	0.262616	-0.925473	0.103982	OA
left	isthmus cingulate	ThickAvg	0.815754	0.928749	2.16365	0.111951	20	2.17155	0.169336	56	0.234217	0.0499498	0.260526	-0.46068	0.56058	OA
left	isthmus cingulate	MeanCurv	0.0642274	0.0876626	0.1227	0.00608795	20	0.125875	0.00720622	56	1.90408	0.453081	0.263074	-0.0625434	0.968705	OA
left	isthmus cingulate	GausCurv	0.00210122	0.00277056	0.02905	0.00320321	20	0.0320357	0.00424677	56	3.26726	0.737941	0.267282	0.214068	1.26181	OA
left	lateral occipital	SurfArea	0.213677	0.679362	4871.1	494.243	20	4705.79	519.735	56	-1.26651	-0.31878	0.261774	-0.831857	0.194297	OA
left	lateral occipital	GrayVol	0.0852846	0.252146	11228.2	1314.18	20	10611.8	1397.59	56	-1.77026	-0.443183	0.262963	-0.958589	0.072224	OA
left	lateral occipital	ThickAvg	0.226452	0.496734	2.11135	0.121548	20	2.07318	0.110484	56	-1.23412	-0.333103	0.261891	-0.846411	0.180204	OA
left	lateral occipital	MeanCurv	0.0706121	0.0941495	0.13735	0.00728571	20	0.140911	0.00743035	56	1.86633	0.476704	0.263348	-0.0394579	0.992866	OA
left	lateral occipital	GausCurv	0.0322071	0.033183	0.03185	0.00431978	20	0.0344107	0.00465843	56	2.22836	0.554163	0.264344	0.03605	1.07228	OA
left	lateral orbitofrontal	SurfArea	0.188738	0.679362	2732.55	305.455	20	2629.57	258.264	56	-1.34567	-0.375901	0.262272	-0.889955	0.138153	OA
left	lateral orbitofrontal	GrayVol	0.0365619	0.155388	7327.25	843.641	20	6861.05	741.342	56	-2.18795	-0.600144	0.265003	-1.11955	-0.080738	OA
left	lateral orbitofrontal	ThickAvg	0.137364	0.395509	2.511	0.104146	20	2.47011	0.0998866	56	-1.52347	-0.400773	0.262514	-0.915301	0.113756	OA
left	lateral orbitofrontal	MeanCurv	0.0082799	0.0231544	0.1283	0.00644082	20	0.133679	0.00994001	56	2.74525	0.580583	0.264716	0.0617387	1.09943	OA
left	lateral orbitofrontal	GausCurv	0.000628317	0.00109553	0.03175	0.00378188	20	0.0363036	0.00703218	56	3.60195	0.708888	0.266764	0.18603	1.23175	OA
left	lingual	SurfArea	0.238101	0.679362	3013.5	344.277	20	2901.59	395.448	56	-1.19851	-0.289252	0.261548	-0.801887	0.223383	OA
left	lingual	GrayVol	0.0657914	0.223691	6681.55	864.272	20	6240.96	966.106	56	-1.89571	-0.463443	0.263192	-0.9793	0.0524138	OA
left	lingual	ThickAvg	0.203257	0.460716	2.0439	0.11911	20	2.00261	0.131033	56	-1.2955	-0.319127	0.261777	-0.832209	0.193956	OA
left	lingual	MeanCurv	0.000155592	0.00264506	0.13395	0.00562396	20	0.141071	0.00913705	56	4.06292	0.841489	0.269287	0.313686	1.36929	OA
left	lingual	GausCurv	7.95215e-05	0.000270373	0.03325	0.00332257	20	0.0374286	0.00461955	56	4.32589	0.956578	0.271804	0.423843	1.48931	OA
left	medial orbitofrontal	SurfArea	0.632886	0.833279	1960.85	273.239	20	1993.73	225.168	56	0.482812	0.136504	0.260729	-0.374525	0.647534	OA
left	medial orbitofrontal	GrayVol	0.807546	0.915219	5031.55	738.868	20	4986.32	605.444	56	-0.245858	-0.0696949	0.260555	-0.580383	0.440994	OA
left	medial orbitofrontal	ThickAvg	0.061456	0.356139	2.36225	0.11028	20	2.30689	0.10828	56	-1.93616	-0.503635	0.263678	-1.02044	0.0131731	OA
left	medial orbitofrontal	MeanCurv	0.0358847	0.058099	0.12535	0.0099751	20	0.131018	0.00987465	56	2.18702	0.566658	0.264518	0.0482029	1.08511	OA
left	medial orbitofrontal	GausCurv	3.2735e-05	0.000178245	0.03075	0.00478897	20	0.0371429	0.00662894	56	4.60001	1.01918	0.273296	0.483519	1.55484	OA
left	middle temporal	SurfArea	0.00432952	0.160228	3301.2	393.901	20	2990.07	375.109	56	-3.07004	-0.810384	0.268659	-1.33696	-0.283812	OA
left	middle temporal	GrayVol	0.0118085	0.13383	10376.9	1294.11	20	9474.29	1326.46	56	-2.65973	-0.677718	0.266231	-1.19953	-0.155906	OA
left	middle temporal	ThickAvg	0.758797	0.928749	2.6765	0.129089	20	2.66591	0.137556	56	-0.309437	-0.0773936	0.26057	-0.58811	0.433323	OA
left	middle temporal	MeanCurv	0.0356117	0.058099	0.12205	0.00552006	20	0.125679	0.00855168	56	2.15717	0.45549	0.263101	-0.0601881	0.971167	OA
left	middle temporal	GausCurv	0.000147419	0.000334149	0.02555	0.00274293	20	0.0291786	0.00487706	56	4.05451	0.811062	0.268673	0.284464	1.33766	OA
left	parahippocampal	SurfArea	0.743626	0.887133	655.1	71.0996	20	648.929	73.957	56	-0.329675	-0.0834131	0.260582	-0.594154	0.427327	OA
left	parahippocampal	GrayVol	0.0348635	0.155388	2014.1	248.154	20	1876.04	214.278	56	-2.2111	-0.611547	0.265175	-1.13129	-0.0918046	OA
left	parahippocampal	ThickAvg	0.00719738	0.199609	2.6293	0.183091	20	2.49166	0.190266	56	-2.856	-0.722948	0.267012	-1.24629	-0.199604	OA
left	parahippocampal	MeanCurv	0.147662	0.185945	0.09195	0.014073	20	0.0974643	0.0149191	56	1.48026	0.371142	0.262228	-0.142825	0.885108	OA
left	parahippocampal	GausCurv	0.00710689	0.00847839	0.01975	0.00450584	20	0.0234107	0.00613122	56	2.81893	0.629313	0.265448	0.109035	1.14959	OA
left	paracentral	SurfArea	0.661333	0.833279	1191.75	152.296	20	1174.27	150.495	56	-0.442035	-0.114629	0.26066	-0.625523	0.396264	OA
left	paracentral	GrayVol	0.0728704	0.235961	3305.7	430.417	20	3105.38	360.729	56	-1.86104	-0.522024	0.263913	-1.03929	-0.00475489	OA
left	paracentral	ThickAvg	0.0379783	0.308516	2.3656	0.113144	20	2.30205	0.112123	56	-2.16118	-0.559681	0.26442	-1.07794	-0.0414178	OA
left	paracentral	MeanCurv	0.416165	0.45644	0.1191	0.0160194	20	0.122357	0.012378	56	0.825532	0.240461	0.261223	-0.271537	0.752458	OA
left	paracentral	GausCurv	0.0288212	0.0301514	0.02755	0.00636995	20	0.031375	0.00662656	56	2.28061	0.577006	0.264665	0.0582625	1.09575	OA
left	pars opercularis	SurfArea	0.85045	0.906117	1518.15	235.759	20	1530.41	279.436	56	0.189787	0.0451323	0.26052	-0.465486	0.555751	OA
left	pars opercularis	GrayVol	0.972891	0.984887	4281.3	682.643	20	4287.77	836.118	56	0.0341914	0.00800733	0.260495	-0.502563	0.518577	OA
left	pars opercularis	ThickAvg	0.463816	0.716807	2.5299	0.0994077	20	2.50948	0.122565	56	-0.739492	-0.172652	0.26087	-0.683958	0.338653	OA
left	pars opercularis	MeanCurv	0.0182929	0.0376945	0.11175	0.00774512	20	0.116857	0.00843893	56	2.47122	0.61154	0.265175	0.0917982	1.13128	OA
left	pars opercularis	GausCurv	0.00013098	0.000334149	0.0236	0.00299825	20	0.0274821	0.00498358	56	4.1082	0.843222	0.269323	0.315349	1.3711	OA
left	pars orbitalis	SurfArea	0.204293	0.679362	689.1	89.72	20	659.518	81.2299	56	-1.29688	-0.350707	0.262043	-0.864311	0.162896	OA
left	pars orbitalis	GrayVol	0.0361051	0.155388	2239.1	346.26	20	2048.66	291.652	56	-2.19699	-0.614811	0.265224	-1.13465	-0.0949717	OA
left	pars orbitalis	ThickAvg	0.0815856	0.356139	2.59135	0.115054	20	2.53421	0.142471	56	-1.7852	-0.415966	0.26267	-0.930799	0.0988667	OA
left	pars orbitalis	MeanCurv	0.0356725	0.058099	0.1366	0.0111138	20	0.143732	0.016271	56	2.15993	0.467039	0.263234	-0.0488995	0.982978	OA
left	pars orbitalis	GausCurv	0.00173385	0.00245629	0.03145	0.00596017	20	0.0375179	0.00949639	56	3.29728	0.688284	0.266409	0.166122	1.21045	OA
left	pars triangularis	SurfArea	0.456974	0.833279	1306.85	214.792	20	1265.88	190.895	56	-0.753453	-0.205559	0.261027	-0.717173	0.306054	OA
left	pars triangularis	GrayVol	0.678516	0.870548	3387.95	547.936	20	3326.79	599.4	56	-0.417843	-0.103206	0.260629	-0.614038	0.407626	OA
left	pars triangularis	ThickAvg	0.774257	0.928749	2.37815	0.0847239	20	2.37095	0.121792	56	-0.288423	-0.0628575	0.260544	-0.573524	0.447809	OA
left	pars triangularis	MeanCurv	0.473568	0.503166	0.12195	0.0105255	20	0.123893	0.00955687	56	0.725558	0.195941	0.260978	-0.315577	0.707458	OA
left	pars triangularis	GausCurv	0.00498285	0.00607643	0.0254	0.00438178	20	0.029125	0.00595151	56	2.95179	0.659511	0.26593	0.138289	1.18073	OA
left	pericalcarine	SurfArea	0.375993	0.800443	1272.4	222.46	20	1325.93	247.502	56	0.896096	0.21956	0.261102	-0.292201	0.73132	OA
left	pericalcarine	GrayVol	0.730346	0.878125	2046.35	377.576	20	2083.18	481.5	56	0.346943	0.0797548	0.260574	-0.430971	0.590481	OA
left	pericalcarine	ThickAvg	0.150027	0.395509	1.76155	0.101785	20	1.71909	0.134298	56	-1.46496	-0.331593	0.261879	-0.844876	0.181689	OA
left	pericalcarine	MeanCurv	0.00172006	0.00858654	0.12865	0.0113103	20	0.138661	0.0111327	56	3.41177	0.886419	0.270234	0.35676	1.41608	OA
left	pericalcarine	GausCurv	0.000711684	0.00120986	0.032	0.00430422	20	0.0364464	0.00561465	56	3.64357	0.828987	0.269032	0.301684	1.35629	OA
left	postcentral	SurfArea	0.565644	0.833279	3701	397.824	20	3637.07	489.007	56	-0.579177	-0.135414	0.260725	-0.646436	0.375608	OA
left	postcentral	GrayVol	0.106816	0.273091	9009.4	1070.34	20	8534.5	1189.48	56	-1.65292	-0.405212	0.262559	-0.919828	0.109404	OA
left	postcentral	ThickAvg	0.0922425	0.356139	2.15435	0.110818	20	2.10366	0.116795	56	-1.73088	-0.435198	0.262875	-0.950432	0.0800371	OA
left	postcentral	MeanCurv	0.164158	0.202959	0.1207	0.00742754	20	0.123482	0.00775533	56	1.42116	0.358925	0.262116	-0.154822	0.872671	OA
left	postcentral	GausCurv	0.000260641	0.000506389	0.0268	0.0031888	20	0.0305893	0.00487956	56	3.92172	0.83232	0.2691	0.304884	1.35976	OA
left	posterior cingulate	SurfArea	0.651762	0.833279	1125.05	188.265	20	1102.88	182.976	56	-0.455497	-0.119065	0.260673	-0.629984	0.391854	OA
left	posterior cingulate	GrayVol	0.616557	0.822076	2759.95	464.732	20	2699.46	443.405	56	-0.505637	-0.133349	0.260718	-0.644357	0.377659	OA
left	posterior cingulate	ThickAvg	0.817763	0.928749	2.2375	0.100472	20	2.23111	0.119454	56	-0.231963	-0.0550822	0.260532	-0.565726	0.455561	OA
left	posterior cingulate	MeanCurv	0.00184073	0.00858654	0.12125	0.0103307	20	0.130482	0.0110782	56	3.36489	0.83905	0.269237	0.311345	1.36676	OA
left	posterior cingulate	GausCurv	9.02686e-07	1.90632e-05	0.02465	0.00366024	20	0.0311071	0.00630636	56	5.49659	1.11263	0.275684	0.572294	1.65297	OA
left	precentral	SurfArea	0.634642	0.833279	4266.1	439.452	20	4323.45	511.831	56	0.478986	0.114845	0.260661	-0.39605	0.62574	OA
left	precentral	GrayVol	0.655694	0.857445	11990.2	1378.78	20	11833.9	1193.13	56	-0.450386	-0.124441	0.26069	-0.635392	0.386511	OA
left	precentral	ThickAvg	0.111909	0.385311	2.49605	0.0972146	20	2.45286	0.11417	56	-1.62639	-0.388437	0.262392	-0.902726	0.125852	OA
left	precentral	MeanCurv	0.000230519	0.00288974	0.11865	0.00659565	20	0.126304	0.00916698	56	3.99202	0.88289	0.270158	0.35338	1.4124	OA
left	precentral	GausCurv	1.12136e-06	1.90632e-05	0.0271	0.0035674	20	0.0332321	0.00591144	56	5.46222	1.12249	0.275947	0.581634	1.66334	OA
left	precuneus	SurfArea	0.621216	0.833279	3554.6	397.916	20	3499.79	485.049	56	-0.497939	-0.116872	0.260666	-0.627779	0.394034	OA
left	precuneus	GrayVol	0.32917	0.573938	8772.7	1107.93	20	8481.57	1188.52	56	-0.989293	-0.246644	0.261261	-0.758715	0.265428	OA
left	precuneus	ThickAvg	0.194135	0.455214	2.32155	0.105764	20	2.28514	0.104604	56	-1.32526	-0.343525	0.26198	-0.857006	0.169956	OA
left	precuneus	MeanCurv	0.00848974	0.0231544	0.1228	0.00518703	20	0.126893	0.00695878	56	2.75316	0.618531	0.265281	0.0985802	1.13848	OA
left	precuneus	GausCurv	2.16107e-05	0.000146952	0.02565	0.00249789	20	0.0292679	0.00406086	56	4.64574	0.961952	0.271928	0.428973	1.49493	OA
left	rostral anterior cingulate	SurfArea	0.138488	0.588572	909.85	172.744	20	843.482	151.487	56	-1.52185	-0.417842	0.26269	-0.932714	0.0970292	OA
left	rostral anterior cingulate	GrayVol	0.219272	0.460601	2583.25	544.568	20	2411.61	465.74	56	-1.25514	-0.348723	0.262025	-0.862292	0.164846	OA
left	rostral anterior cingulate	ThickAvg	0.587047	0.849344	2.56805	0.12545	20	2.54789	0.178976	56	-0.54681	-0.11956	0.260674	-0.630482	0.391362	OA
left	rostral anterior cingulate	MeanCurv	0.197354	0.23138	0.12655	0.0107775	20	0.130554	0.0140905	56	1.30909	0.29754	0.26161	-0.215215	0.810295	OA
left	rostral anterior cingulate	GausCurv	0.000204532	0.00043463	0.02745	0.00419868	20	0.0327321	0.00705431	56	3.97021	0.811486	0.268681	0.284871	1.3381	OA
left	rostral middle frontal	SurfArea	0.817025	0.896092	5339.5	537.296	20	5375.86	747.589	56	0.232684	0.0514361	0.260527	-0.459198	0.56207	OA
left	rostral middle frontal	GrayVol	0.859957	0.943179	13818.4	1602.44	20	13897.9	2015.94	56	0.177517	0.0410622	0.260515	-0.469548	0.551672	OA
left	rostral middle frontal	ThickAvg	0.840988	0.928749	2.32405	0.0785416	20	2.32841	0.094017	56	0.201945	0.0478019	0.260523	-0.462823	0.558427	OA
left	rostral middle frontal	MeanCurv	0.086756	0.11345	0.1359	0.00654458	20	0.139125	0.00833844	56	1.75334	0.403222	0.262539	-0.111354	0.917799	OA
left	rostral middle frontal	GausCurv	0.000387712	0.000712551	0.03105	0.0039132	20	0.0356071	0.0061782	56	3.78807	0.793675	0.268331	0.267746	1.3196	OA
left	superior frontal	SurfArea	0.345656	0.800443	6827.1	834.091	20	6620.12	820.31	56	-0.956726	-0.248668	0.261274	-0.760764	0.263429	OA
left	superior frontal	GrayVol	0.513539	0.727514	19733.3	2237.76	20	19342.7	2364.48	56	-0.660009	-0.165744	0.260841	-0.676992	0.345504	OA
left	superior frontal	ThickAvg	0.79223	0.928749	2.5169	0.102794	20	2.51005	0.0869387	56	-0.265834	-0.0742478	0.260564	-0.584953	0.436457	OA
left	superior frontal	MeanCurv	0.000113915	0.00258208	0.12665	0.0073361	20	0.135321	0.00894855	56	4.27166	1.0023	0.272885	0.467443	1.53715	OA
left	superior frontal	GausCurv	1.68825e-05	0.000143501	0.0309	0.00439976	20	0.0370179	0.00605277	56	4.80352	1.06717	0.274499	0.529153	1.60519	OA
left	superior parietal	SurfArea	0.919846	0.947721	4640.85	703.974	20	4659.14	658.582	56	0.101433	0.0270037	0.260503	-0.483583	0.53759	OA
left	superior parietal	GrayVol	0.983362	0.984887	10755.1	1512.19	20	10746.5	1753.99	56	-0.0209897	-0.00504242	0.260494	-0.515611	0.505527	OA
left	superior parietal	ThickAvg	0.846801	0.928749	2.1183	0.0948673	20	2.11339	0.102016	56	-0.194606	-0.0484613	0.260524	-0.559088	0.462165	OA
left	superior parietal	MeanCurv	0.050085	0.0740388	0.12275	0.00785309	20	0.126893	0.00772876	56	2.03359	0.528385	0.263996	0.0109523	1.04582	OA
left	superior parietal	GausCurv	0.0113171	0.0130435	0.0267	0.0039216	20	0.0295	0.00431909	56	2.66719	0.656665	0.265884	0.135534	1.1778	OA
left	superior temporal	SurfArea	0.555234	0.833279	3950.95	431.066	20	3882.79	461.868	56	-0.595549	-0.148563	0.260773	-0.659677	0.362552	OA
left	superior temporal	GrayVol	0.108433	0.273091	12061.5	1586.42	20	11390.3	1482.63	56	-1.65197	-0.440003	0.262927	-0.955341	0.0753345	OA
left	superior temporal	ThickAvg	0.004587	0.199609	2.7005	0.102429	20	2.61075	0.14713	56	-2.97331	-0.648206	0.265747	-1.16907	-0.127342	OA
left	superior temporal	MeanCurv	0.0209623	0.0419246	0.10625	0.00836581	20	0.111518	0.0082792	56	2.42386	0.628112	0.265429	0.10787	1.14835	OA
left	superior temporal	GausCurv	0.00021325	0.000439425	0.021	0.00319539	20	0.0248036	0.00470365	56	3.99689	0.862243	0.269719	0.333593	1.39089	OA
left	supramarginal	SurfArea	0.506479	0.833279	3794.95	638.796	20	3680.82	690.889	56	-0.671034	-0.166645	0.260844	-0.6779	0.34461	OA
left	supramarginal	GrayVol	0.271307	0.519648	10080	1472.13	20	9624.39	1810.6	56	-1.11511	-0.260646	0.261351	-0.772893	0.251601	OA
left	supramarginal	ThickAvg	0.238262	0.506306	2.4431	0.117058	20	2.40673	0.11383	56	-1.2013	-0.313935	0.261736	-0.826937	0.199067	OA
left	supramarginal	MeanCurv	0.428154	0.462134	0.1252	0.00663801	20	0.126571	0.0063385	56	0.802486	0.211553	0.261059	-0.300122	0.723228	OA
left	supramarginal	GausCurv	0.0119606	0.0135554	0.0264	0.0031187	20	0.0286964	0.00394471	56	2.62696	0.606149	0.265093	0.0865667	1.12573	OA
left	frontal pole	SurfArea	0.576549	0.833279	280.6	37.4663	20	275.196	34.7015	56	-0.564313	-0.150954	0.260782	-0.662086	0.360178	OA
left	frontal pole	GrayVol	0.900466	0.971931	931	143.667	20	926.125	161.67	56	-0.125925	-0.0306874	0.260506	-0.541279	0.479904	OA
left	frontal pole	ThickAvg	0.558158	0.827634	2.5988	0.204483	20	2.56723	0.206034	56	-0.591454	-0.151951	0.260785	-0.663091	0.359188	OA
left	frontal pole	MeanCurv	0.734029	0.756273	0.1665	0.0170526	20	0.168036	0.0176491	56	0.342526	0.0868734	0.260589	-0.423882	0.597628	OA
left	frontal pole	GausCurv	0.0276366	0.0293639	0.0428	0.00928836	20	0.0489643	0.0130523	56	2.27282	0.500245	0.263635	-0.0164796	1.01697	OA
left	temporal pole	SurfArea	0.286984	0.752234	515.75	81.2986	20	493.357	73.5689	56	-1.08351	-0.293077	0.261576	-0.805767	0.219612	OA
left	temporal pole	GrayVol	0.481651	0.696857	2436.35	461.911	20	2352.95	412.576	56	-0.712365	-0.193888	0.260968	-0.705386	0.31761	OA
left	temporal pole	ThickAvg	0.876411	0.931186	3.36525	0.372285	20	3.35129	0.232551	56	-0.157155	-0.0502114	0.260526	-0.560842	0.460419	OA
left	temporal pole	MeanCurv	0.0118615	0.0288066	0.13635	0.0171841	20	0.149054	0.0219209	56	2.62921	0.604311	0.265066	0.0847825	1.12384	OA
left	temporal pole	GausCurv	0.0167031	0.0183195	0.0349	0.0102951	20	0.0422143	0.0136963	56	2.48703	0.560848	0.264436	0.0425532	1.07914	OA
left	transverse temporal	SurfArea	0.889822	0.93089	451.75	71.0781	20	454.339	71.5885	56	0.13958	0.0358667	0.26051	-0.474733	0.546467	OA
left	transverse temporal	GrayVol	0.337875	0.574387	1176.25	201.884	20	1123.48	226.527	56	-0.970847	-0.236917	0.261202	-0.748872	0.275039	OA
left	transverse temporal	ThickAvg	0.00880626	0.199609	2.39095	0.126335	20	2.29716	0.14034	56	-2.76602	-0.678221	0.266239	-1.20005	-0.156392	OA
left	transverse temporal	MeanCurv	0.205	0.236271	0.11405	0.0103795	20	0.117857	0.0137423	56	1.28638	0.290719	0.261559	-0.221937	0.803375	OA
left	transverse temporal	GausCurv	0.00215224	0.00277056	0.02695	0.00483926	20	0.0314464	0.00640432	56	3.25919	0.736714	0.26726	0.212885	1.26054	OA
left	insula	SurfArea	0.0601834	0.348189	2516.4	255.936	20	2385.93	262.556	56	-1.94363	-0.495049	0.263571	-1.01165	0.0215492	OA
left	insula	GrayVol	0.0423237	0.169295	6944.55	791.943	20	6505.96	816.47	56	-2.10862	-0.535796	0.264094	-1.05342	-0.0181714	OA
left	insula	ThickAvg	0.295742	0.584355	2.77185	0.123919	20	2.73523	0.154815	56	-1.05892	-0.24573	0.261255	-0.757791	0.26633	OA
left	insula	MeanCurv	0.00170605	0.00858654	0.11905	0.0062025	20	0.125857	0.0115576	56	3.27931	0.644904	0.265694	0.124143	1.16566	OA
left	insula	GausCurv	0.00119367	0.00184477	0.03385	0.00375955	20	0.0381429	0.00706703	56	3.39534	0.665656	0.266031	0.144237	1.18708	OA
right	bankssts	SurfArea	0.632505	0.833279	832.95	100.236	20	846.339	122.931	56	0.481823	0.112771	0.260655	-0.398112	0.623653	OA
right	bankssts	GrayVol	0.770845	0.888432	1985.3	251.826	20	2006.05	321.144	56	0.293134	0.0673848	0.260551	-0.443296	0.578066	OA
right	bankssts	ThickAvg	0.958525	0.972831	2.52105	0.124385	20	2.51929	0.142438	56	-0.0523483	-0.0126521	0.260496	-0.523224	0.49792	OA
right	bankssts	MeanCurv	0.338822	0.377703	0.09905	0.0127009	20	0.102179	0.0113492	56	0.971731	0.264428	0.261376	-0.247868	0.776724	OA
right	bankssts	GausCurv	0.0450067	0.0456784	0.0181	0.00415363	20	0.0203929	0.00446269	56	2.07733	0.51752	0.263854	0.000365455	1.03467	OA
right	caudal anterior cingulate	SurfArea	0.773386	0.89136	738.5	153.71	20	750.232	159.26	56	0.290213	0.0735671	0.260562	-0.437135	0.584269	OA
right	caudal anterior cingulate	GrayVol	0.768995	0.888432	1865.9	392.871	20	1897.11	436.919	56	0.295855	0.0725037	0.26056	-0.438195	0.583202	OA
right	caudal anterior cingulate	ThickAvg	0.895846	0.937193	2.2507	0.16565	20	2.25679	0.206682	56	0.131714	0.0305834	0.260506	-0.480008	0.541175	OA
right	caudal anterior cingulate	MeanCurv	0.0414802	0.0641058	0.1228	0.0123825	20	0.129518	0.0113858	56	2.12637	0.570784	0.264576	0.0522148	1.08935	OA
right	caudal anterior cingulate	GausCurv	3.31757e-07	1.90632e-05	0.0226	0.00331504	20	0.0288929	0.00607432	56	5.72467	1.13261	0.276218	0.591219	1.674	OA
right	caudal middle frontal	SurfArea	0.68854	0.851286	1869.8	366.402	20	1829.57	423.908	56	-0.403876	-0.0971412	0.260613	-0.607943	0.413661	OA
right	caudal middle frontal	GrayVol	0.976248	0.984887	4915.55	1014.92	20	4907.34	1148.3	56	-0.0299714	-0.00728522	0.260495	-0.517855	0.503284	OA
right	caudal middle frontal	ThickAvg	0.151224	0.395509	2.3478	0.0855155	20	2.38207	0.101117	56	1.4637	0.348464	0.262023	-0.165101	0.862029	OA
right	caudal middle frontal	MeanCurv	0.00851265	0.0231544	0.11635	0.00710282	20	0.122321	0.0112365	56	2.73209	0.57196	0.264593	0.0533577	1.09056	OA
right	caudal middle frontal	GausCurv	0.000128384	0.000334149	0.02595	0.00344085	20	0.0306964	0.00652804	56	4.0806	0.797406	0.268403	0.271335	1.32348	OA
right	cuneus	SurfArea	0.945295	0.959404	1474.25	267.041	20	1469.55	241.726	56	-0.0691777	-0.018709	0.260498	-0.529286	0.491868	OA
right	cuneus	GrayVol	0.736075	0.878125	3010.15	672.875	20	2952.7	573.477	56	-0.340261	-0.0946922	0.260607	-0.605482	0.416098	OA
right	cuneus	ThickAvg	0.818516	0.928749	1.8888	0.137421	20	1.88091	0.110001	56	-0.231608	-0.066374	0.26055	-0.577051	0.444303	OA
right	cuneus	MeanCurv	0.0113168	0.0285016	0.135	0.0116076	20	0.142911	0.0102074	56	2.69794	0.739777	0.267316	0.215838	1.26372	OA
right	cuneus	GausCurv	5.7484e-05	0.000229936	0.03235	0.00431978	20	0.0381429	0.0067808	56	4.37389	0.918579	0.27094	0.387537	1.44962	OA
right	entorhinal	SurfArea	0.0625477	0.348189	410	58.4664	20	379.339	68.9541	56	-1.91697	-0.456928	0.263117	-0.972638	0.0587821	OA
right	entorhinal	GrayVol	0.00549017	0.13383	1877.95	303.261	20	1639.62	326.635	56	-2.95525	-0.735362	0.267235	-1.25914	-0.211581	OA
right	entorhinal	ThickAvg	0.177863	0.431953	3.2132	0.267866	20	3.11332	0.309251	56	-1.37254	-0.330455	0.261869	-0.843719	0.182809	OA
right	entorhinal	MeanCurv	0.0164029	0.0356059	0.11555	0.0103032	20	0.123375	0.0161488	56	2.47887	0.520917	0.263898	0.00367596	1.03816	OA
right	entorhinal	GausCurv	0.00500412	0.00607643	0.0286	0.00651638	20	0.0343036	0.00960098	56	2.9378	0.633518	0.265514	0.113111	1.15393	OA
right	fusiform	SurfArea	0.400221	0.800443	2968.2	247.392	20	2906.93	346.915	56	-0.848927	-0.187019	0.260935	-0.698452	0.324414	OA
right	fusiform	GrayVol	0.117505	0.285369	8830.5	1061.53	20	8366.73	1242.98	56	-1.6008	-0.382857	0.262338	-0.89704	0.131327	OA
right	fusiform	ThickAvg	0.0285286	0.277135	2.6465	0.141638	20	2.56387	0.127292	56	-2.29832	-0.623715	0.265361	-1.14382	-0.103607	OA
right	fusiform	MeanCurv	7.70307e-05	0.00258208	0.11945	0.0075357	20	0.128554	0.00889723	56	4.41436	1.05166	0.274105	0.514419	1.58891	OA
right	fusiform	GausCurv	1.01591e-06	1.90632e-05	0.02625	0.00302403	20	0.0319643	0.00611396	56	5.38809	1.03043	0.273574	0.494223	1.56663	OA
right	inferior parietal	SurfArea	0.0364915	0.321294	5340.75	811.132	20	4890.91	725.216	56	-2.18749	-0.5951	0.264928	-1.11436	-0.0758409	OA
right	inferior parietal	GrayVol	0.0190166	0.143681	14066.5	2344.68	20	12621.4	1867.49	56	-2.48872	-0.714866	0.266869	-1.23793	-0.191803	OA
right	inferior parietal	ThickAvg	0.27311	0.562772	2.4093	0.108759	20	2.37784	0.107275	56	-1.11445	-0.289257	0.261548	-0.801892	0.223378	OA
right	inferior parietal	MeanCurv	0.0057125	0.0204448	0.12015	0.00729293	20	0.125679	0.00674768	56	2.96687	0.794038	0.268338	0.268096	1.31998	OA
right	inferior parietal	GausCurv	0.000147193	0.000334149	0.0244	0.00331504	20	0.0283393	0.00444063	56	4.14868	0.932686	0.271257	0.401023	1.46435	OA
right	inferior temporal	SurfArea	0.0430898	0.325567	3231.85	414.686	20	3008.05	387.198	56	-2.10759	-0.561609	0.264447	-1.07993	-0.0432934	OA
right	inferior temporal	GrayVol	0.0533289	0.201465	9876.7	1830.98	20	8971.21	1361.22	56	-2.02113	-0.599127	0.264988	-1.1185	-0.0797499	OA
right	inferior temporal	ThickAvg	0.118993	0.385311	2.68315	0.154274	20	2.61875	0.155289	56	-1.59971	-0.411181	0.26262	-0.925917	0.103555	OA
right	inferior temporal	MeanCurv	0.00202811	0.00861947	0.1234	0.00565127	20	0.129089	0.00911198	56	3.24204	0.673517	0.266161	0.151842	1.19519	OA
right	inferior temporal	GausCurv	0.00146744	0.00216926	0.0289	0.00338573	20	0.0327321	0.00650172	56	3.32536	0.647089	0.265729	0.12626	1.16792	OA
right	isthmus cingulate	SurfArea	0.37515	0.800443	925.15	130.545	20	893.714	144.735	56	-0.897733	-0.220326	0.261106	-0.732094	0.291443	OA
right	isthmus cingulate	GrayVol	0.277015	0.519648	2237.55	299.387	20	2146.29	364.979	56	-1.10186	-0.258609	0.261337	-0.77083	0.253611	OA
right	isthmus cingulate	ThickAvg	0.93828	0.966713	2.16345	0.138875	20	2.16643	0.166808	56	0.077921	0.018415	0.260498	-0.492162	0.528992	OA
right	isthmus cingulate	MeanCurv	0.0390106	0.0616912	0.12175	0.00928425	20	0.127107	0.0104858	56	2.13887	0.520337	0.263891	0.00311117	1.03756	OA
right	isthmus cingulate	GausCurv	0.000534138	0.000955825	0.02925	0.00368318	20	0.0333036	0.00538658	56	3.70592	0.801692	0.268487	0.275457	1.32793	OA
right	lateral occipital	SurfArea	0.535421	0.833279	4811.05	679.652	20	4701.82	639.153	56	-0.626558	-0.166388	0.260843	-0.677641	0.344865	OA
right	lateral occipital	GrayVol	0.125503	0.294283	11592.1	1946.37	20	10826.3	1606.43	56	-1.57797	-0.445812	0.262992	-0.961276	0.069652	OA
right	lateral occipital	ThickAvg	0.0790307	0.356139	2.20195	0.132957	20	2.14007	0.124984	56	-1.81461	-0.481979	0.263411	-0.998265	0.0343069	OA
right	lateral occipital	MeanCurv	0.000836489	0.00711016	0.13215	0.00646672	20	0.138393	0.00681357	56	3.6534	0.918699	0.270942	0.387652	1.44975	OA
right	lateral occipital	GausCurv	2.13587e-05	0.000146952	0.03015	0.00355816	20	0.0349464	0.004606	56	4.76821	1.08865	0.275053	0.549544	1.62775	OA
right	lateral orbitofrontal	SurfArea	0.210643	0.679362	2739.2	314.008	20	2637.38	281.168	56	-1.27864	-0.347604	0.262015	-0.861154	0.165946	OA
right	lateral orbitofrontal	GrayVol	0.0269598	0.155388	7260.95	824.251	20	6776.34	728.388	56	-2.32504	-0.636045	0.265554	-1.15653	-0.11556	OA
right	lateral orbitofrontal	ThickAvg	0.0942722	0.356139	2.493	0.114133	20	2.44373	0.0944995	56	-1.73025	-0.48811	0.263485	-1.00454	0.0283214	OA
right	lateral orbitofrontal	MeanCurv	0.00326193	0.0130477	0.134	0.00857168	20	0.141411	0.0104268	56	3.12739	0.73475	0.267224	0.21099	1.25851	OA
right	lateral orbitofrontal	GausCurv	0.0014596	0.00216926	0.03575	0.00486529	20	0.0406071	0.00705479	56	3.37407	0.732587	0.267185	0.208904	1.25627	OA
right	lingual	SurfArea	0.56321	0.833279	3063	456.851	20	2993.84	448.384	56	-0.583977	-0.151934	0.260785	-0.663073	0.359205	OA
right	lingual	GrayVol	0.104987	0.273091	6839.05	1092.46	20	6375.12	989.254	56	-1.67026	-0.451641	0.263057	-0.967233	0.0639512	OA
right	lingual	ThickAvg	0.040833	0.308516	2.0736	0.127195	20	2.00387	0.121019	56	-2.1311	-0.562777	0.264463	-1.08112	-0.0444288	OA
right	lingual	MeanCurv	0.00900422	0.0235495	0.1361	0.00844736	20	0.142196	0.00841086	56	2.77364	0.716657	0.266901	0.193532	1.23978	OA
right	lingual	GausCurv	1.44576e-05	0.000140445	0.0339	0.00355261	20	0.039	0.00526049	56	4.80788	1.03459	0.273677	0.498184	1.571	OA
right	medial orbitofrontal	SurfArea	0.346532	0.800443	2138.05	233.863	20	2079.84	234.609	56	-0.954727	-0.245796	0.261256	-0.757857	0.266266	OA
right	medial orbitofrontal	GrayVol	0.225456	0.460601	5537.2	742.494	20	5308.3	606.542	56	-1.23892	-0.35171	0.262051	-0.865331	0.161911	OA
right	medial orbitofrontal	ThickAvg	0.0941247	0.356139	2.3792	0.130473	20	2.3228	0.108566	56	-1.73086	-0.487147	0.263474	-1.00356	0.0292616	OA
right	medial orbitofrontal	MeanCurv	0.0287374	0.0542817	0.1249	0.00860171	20	0.130143	0.00947615	56	2.27671	0.560455	0.264431	0.0421705	1.07874	OA
right	medial orbitofrontal	GausCurv	0.00108743	0.0017606	0.0303	0.00452013	20	0.0348214	0.00605162	56	3.49299	0.785468	0.268172	0.259851	1.31108	OA
right	middle temporal	SurfArea	0.0213553	0.321294	3544.05	421.494	20	3285.66	369.565	56	-2.42838	-0.666793	0.266049	-1.18825	-0.145336	OA
right	middle temporal	GrayVol	0.00897116	0.13383	11383.8	1441.58	20	10364.9	1279.21	56	-2.7923	-0.762364	0.267733	-1.28712	-0.237608	OA
right	middle temporal	ThickAvg	0.0736483	0.356139	2.74325	0.0892459	20	2.69475	0.130892	56	-1.82767	-0.394895	0.262456	-0.909308	0.119519	OA
right	middle temporal	MeanCurv	0.105574	0.135453	0.11745	0.0071117	20	0.120607	0.00781532	56	1.65947	0.408991	0.262598	-0.105701	0.923683	OA
right	middle temporal	GausCurv	0.000143466	0.000334149	0.0244	0.002891	20	0.0283214	0.00539059	56	4.05156	0.796587	0.268387	0.270548	1.32263	OA
right	parahippocampal	SurfArea	0.720102	0.87441	617.7	75.669	20	624.518	62.0123	56	0.361875	0.102577	0.260627	-0.408252	0.613406	OA
right	parahippocampal	GrayVol	0.478086	0.696857	1829.15	261.38	20	1782.43	212.762	56	-0.718849	-0.204409	0.261021	-0.716011	0.307192	OA
right	parahippocampal	ThickAvg	0.0264847	0.277135	2.54495	0.163559	20	2.44563	0.166648	56	-2.31963	-0.592758	0.264894	-1.11195	-0.0735657	OA
right	parahippocampal	MeanCurv	0.0644578	0.0876626	0.09275	0.0117378	20	0.0985893	0.0116787	56	1.91227	0.494266	0.263561	-0.022313	1.01085	OA
right	parahippocampal	GausCurv	9.99904e-05	0.000287248	0.01905	0.00364872	20	0.0239643	0.00634741	56	4.17559	0.842146	0.269301	0.314316	1.36998	OA
right	paracentral	SurfArea	0.661722	0.833279	1310.05	203.398	20	1332.73	178.036	56	0.441906	0.121438	0.26068	-0.389495	0.632371	OA
right	paracentral	GrayVol	0.708289	0.875703	3473.9	495.27	20	3520.41	401.654	56	0.37793	0.107653	0.26064	-0.403202	0.618508	OA
right	paracentral	ThickAvg	0.55987	0.827634	2.31495	0.119157	20	2.29723	0.103985	56	-0.589611	-0.162259	0.260826	-0.673479	0.34896	OA
right	paracentral	MeanCurv	0.00172607	0.00858654	0.1162	0.0112606	20	0.126571	0.013321	56	3.36339	0.800552	0.268465	0.27436	1.32674	OA
right	paracentral	GausCurv	0.000101382	0.000287248	0.0269	0.00477824	20	0.0329643	0.00719587	56	4.21881	0.901374	0.270559	0.371078	1.43167	OA
right	pars opercularis	SurfArea	0.287619	0.752234	1361.65	323.259	20	1276.41	229.675	56	-1.08545	-0.328328	0.261852	-0.841558	0.184901	OA
right	pars opercularis	GrayVol	0.28275	0.519648	3706.35	983.402	20	3445.73	672.004	56	-1.09722	-0.337582	0.261929	-0.850963	0.175799	OA
right	pars opercularis	ThickAvg	0.445189	0.70402	2.47795	0.106072	20	2.45688	0.100609	56	-0.773001	-0.204437	0.261021	-0.716039	0.307165	OA
right	pars opercularis	MeanCurv	0.00189409	0.00858654	0.1107	0.00749807	20	0.117482	0.0085875	56	3.33811	0.806736	0.268587	0.280306	1.33317	OA
right	pars opercularis	GausCurv	3.40762e-05	0.000178245	0.02255	0.00283725	20	0.0268393	0.00540632	56	4.46115	0.870449	0.269892	0.34146	1.39944	OA
right	pars orbitalis	SurfArea	0.221924	0.679362	847.95	102.839	20	814.464	104.643	56	-1.2442	-0.318145	0.261769	-0.831212	0.194922	OA
right	pars orbitalis	GrayVol	0.230301	0.460601	2619.25	345.421	20	2509.77	339.56	56	-1.22216	-0.317728	0.261766	-0.830789	0.195333	OA
right	pars orbitalis	ThickAvg	0.752363	0.928749	2.52835	0.121657	20	2.51777	0.14378	56	-0.317742	-0.0756625	0.260566	-0.586372	0.435048	OA
right	pars orbitalis	MeanCurv	0.7636	0.774997	0.1445	0.00732336	20	0.143714	0.0151306	56	-0.301981	-0.0573463	0.260536	-0.567996	0.453303	OA
right	pars orbitalis	GausCurv	0.00188741	0.00261926	0.03275	0.00449415	20	0.0384464	0.010866	56	3.22587	0.584873	0.264778	0.0659067	1.10384	OA
right	pars triangularis	SurfArea	0.852816	0.906117	1520.2	223.31	20	1508.2	303.549	56	-0.186584	-0.0416734	0.260516	-0.552285	0.468938	OA
right	pars triangularis	GrayVol	0.984887	0.984887	3943.05	665.61	20	3939.46	861.952	56	-0.0190527	-0.00434925	0.260494	-0.514918	0.50622	OA
right	pars triangularis	ThickAvg	0.654966	0.890753	2.34595	0.120307	20	2.33255	0.0933574	56	-0.451767	-0.131334	0.260712	-0.642329	0.379661	OA
right	pars triangularis	MeanCurv	0.188771	0.2252	0.1216	0.00869604	20	0.12475	0.00992563	56	1.33827	0.323947	0.261816	-0.189212	0.837106	OA
right	pars triangularis	GausCurv	0.00111647	0.00176558	0.02465	0.00378744	20	0.028625	0.00584205	56	3.45106	0.730008	0.267139	0.206416	1.2536	OA
right	pericalcarine	SurfArea	0.495289	0.833279	1381.9	356.719	20	1443.84	307.246	56	0.690428	0.191187	0.260955	-0.320285	0.702659	OA
right	pericalcarine	GrayVol	0.962037	0.984887	2261.6	692.739	20	2269.8	538.46	56	0.0480309	0.0139524	0.260496	-0.496621	0.524526	OA
right	pericalcarine	ThickAvg	0.334985	0.628721	1.75325	0.138658	20	1.71736	0.147244	56	-0.977436	-0.244871	0.26125	-0.756921	0.26718	OA
right	pericalcarine	MeanCurv	0.000297474	0.00288974	0.1266	0.0122706	20	0.139589	0.0127718	56	4.01984	1.01678	0.273237	0.481233	1.55232	OA
right	pericalcarine	GausCurv	2.68053e-05	0.000165705	0.03155	0.00510392	20	0.0385536	0.00740742	56	4.63587	1.00617	0.272979	0.471129	1.54121	OA
right	postcentral	SurfArea	0.0771153	0.349589	3549.1	466.863	20	3313.11	582.143	56	-1.81267	-0.421014	0.262723	-0.93595	0.0939231	OA
right	postcentral	GrayVol	0.0274895	0.155388	8466.95	1113.4	20	7777.86	1258.22	56	-2.29375	-0.557864	0.264395	-1.07608	-0.0396502	OA
right	postcentral	ThickAvg	0.671905	0.895873	2.1393	0.136546	20	2.12421	0.132541	56	-0.427384	-0.111785	0.260652	-0.622662	0.399093	OA
right	postcentral	MeanCurv	0.02254	0.043792	0.11695	0.00806209	20	0.122054	0.00863275	56	2.38457	0.595022	0.264927	0.0757646	1.11428	OA
right	postcentral	GausCurv	4.89049e-05	0.000207846	0.0251	0.00338573	20	0.0295714	0.00493543	56	4.45336	0.964733	0.271993	0.431626	1.49784	OA
right	posterior cingulate	SurfArea	0.538765	0.833279	1149.7	164.371	20	1121.3	204.669	56	-0.619822	-0.144055	0.260756	-0.655137	0.367027	OA
right	posterior cingulate	GrayVol	0.378283	0.584619	2863.4	352.184	20	2770.02	520.185	56	-0.889003	-0.191506	0.260957	-0.702981	0.31997	OA
right	posterior cingulate	ThickAvg	0.991634	0.991634	2.23565	0.109002	20	2.23598	0.14938	56	0.0105427	0.0023462	0.260494	-0.508222	0.512915	OA
right	posterior cingulate	MeanCurv	0.187649	0.2252	0.1291	0.00842865	20	0.132196	0.00998621	56	1.34085	0.318919	0.261775	-0.194161	0.831998	OA
right	posterior cingulate	GausCurv	0.0021594	0.00277056	0.0277	0.00428092	20	0.0318214	0.0062816	56	3.23717	0.699296	0.266598	0.176764	1.22183	OA
right	precentral	SurfArea	0.963433	0.963433	4207.05	594.405	20	4214.27	615.446	56	0.0461795	0.0117101	0.260496	-0.498862	0.522282	OA
right	precentral	GrayVol	0.353802	0.584619	11357.6	1803.95	20	10914.1	1831.59	56	-0.940101	-0.240637	0.261224	-0.752637	0.271362	OA
right	precentral	ThickAvg	0.0633216	0.356139	2.40115	0.127712	20	2.3302	0.179685	56	-1.90171	-0.418339	0.262695	-0.93322	0.0965429	OA
right	precentral	MeanCurv	0.00155086	0.00858654	0.11765	0.0074075	20	0.124964	0.0105984	56	3.35625	0.732935	0.267192	0.20924	1.25663	OA
right	precentral	GausCurv	7.06305e-05	0.000265773	0.0265	0.00426121	20	0.0321429	0.00671614	56	4.31096	0.903859	0.270614	0.373456	1.43426	OA
right	precuneus	SurfArea	0.034138	0.321294	3821.5	384.785	20	3569.23	580.794	56	-2.1771	-0.464707	0.263207	-0.980592	0.0511789	OA
right	precuneus	GrayVol	0.0168789	0.143681	9265.9	1011.37	20	8554.73	1311.84	56	-2.48542	-0.566936	0.264522	-1.0854	-0.0484736	OA
right	precuneus	ThickAvg	0.610374	0.864697	2.3082	0.128022	20	2.29182	0.103415	56	-0.515247	-0.147036	0.260767	-0.658139	0.364067	OA
right	precuneus	MeanCurv	0.0158906	0.0356059	0.12445	0.00703731	20	0.129196	0.00764061	56	2.53033	0.627229	0.265416	0.107014	1.14744	OA
right	precuneus	GausCurv	8.92113e-05	0.000287248	0.0263	0.00352584	20	0.0306071	0.00455942	56	4.32274	0.987407	0.272528	0.453252	1.52156	OA
right	rostral anterior cingulate	SurfArea	0.0210363	0.321294	702	122.159	20	623.411	132.837	56	-2.41244	-0.597564	0.264965	-1.11689	-0.0782324	OA
right	rostral anterior cingulate	GrayVol	0.0291827	0.155388	2089.1	371.755	20	1854.46	466.203	56	-2.2587	-0.523233	0.263929	-1.04053	-0.00593293	OA
right	rostral anterior cingulate	ThickAvg	0.635941	0.882531	2.60885	0.172745	20	2.58736	0.172599	56	-0.477736	-0.123232	0.260686	-0.634176	0.387712	OA
right	rostral anterior cingulate	MeanCurv	0.97114	0.97114	0.1335	0.0106054	20	0.133393	0.0130477	56	-0.0364008	-0.00850715	0.260495	-0.519077	0.502063	OA
right	rostral anterior cingulate	GausCurv	0.10537	0.10537	0.0305	0.0053064	20	0.0329464	0.00659041	56	1.65561	0.385241	0.262361	-0.128987	0.899469	OA
right	rostral middle frontal	SurfArea	0.362167	0.800443	5588.55	765.034	20	5796.64	1107.67	56	0.919889	0.199857	0.260998	-0.311699	0.711413	OA
right	rostral middle frontal	GrayVol	0.425639	0.643187	14408.1	2221.58	20	14910.7	2835.41	56	0.804396	0.184843	0.260925	-0.32657	0.696257	OA
right	rostral middle frontal	ThickAvg	0.861611	0.929993	2.26175	0.101835	20	2.26613	0.074561	56	0.176018	0.052536	0.260529	-0.458101	0.563173	OA
right	rostral middle frontal	MeanCurv	0.0331708	0.0578363	0.13365	0.00535355	20	0.137321	0.00882992	56	2.18425	0.449691	0.263035	-0.0658583	0.96524	OA
right	rostral middle frontal	GausCurv	0.00211129	0.00277056	0.0313	0.00396166	20	0.0351607	0.00596284	56	3.24023	0.692454	0.26648	0.170153	1.21476	OA
right	superior frontal	SurfArea	0.786667	0.891556	6406.35	935.37	20	6471.98	888.16	56	0.272918	0.0721415	0.26056	-0.438556	0.582839	OA
right	superior frontal	GrayVol	0.601672	0.818273	18379.9	2670.84	20	18751	2796.95	56	0.526784	0.132856	0.260717	-0.378149	0.643861	OA
right	superior frontal	ThickAvg	0.832027	0.928749	2.46285	0.107057	20	2.46868	0.0974105	56	0.213901	0.0577068	0.260536	-0.452944	0.568357	OA
right	superior frontal	MeanCurv	2.96875e-05	0.00201875	0.12555	0.00680151	20	0.134429	0.00842476	56	4.69217	1.09316	0.275171	0.553828	1.6325	OA
right	superior frontal	GausCurv	1.10747e-05	0.000125514	0.03135	0.00418361	20	0.0373571	0.00588196	56	4.91639	1.08185	0.274877	0.54309	1.62061	OA
right	superior parietal	SurfArea	0.0721156	0.349589	4833.35	615.669	20	4508.54	824.732	56	-1.8419	-0.414082	0.26265	-0.928877	0.100713	OA
right	superior parietal	GrayVol	0.0572835	0.205015	11315.9	1384.83	20	10504.4	2091.84	56	-1.9452	-0.415076	0.262661	-0.929891	0.0997392	OA
right	superior parietal	ThickAvg	0.753459	0.928749	2.1456	0.107045	20	2.13705	0.0928603	56	-0.316989	-0.0874812	0.260591	-0.598239	0.423276	OA
right	superior parietal	MeanCurv	0.0636806	0.0876626	0.122	0.00696608	20	0.125571	0.00771506	56	1.91196	0.469479	0.263263	-0.0465162	0.985473	OA
right	superior parietal	GausCurv	0.022774	0.0245815	0.02635	0.00405586	20	0.0289821	0.0047958	56	2.37023	0.564283	0.264484	0.0458937	1.08267	OA
right	superior temporal	SurfArea	0.499511	0.833279	3670.2	374.676	20	3602.3	402.038	56	-0.682197	-0.170058	0.260859	-0.681342	0.341225	OA
right	superior temporal	GrayVol	0.160769	0.36441	11234.5	1388.73	20	10724.2	1292.88	56	-1.43628	-0.383261	0.262342	-0.897452	0.13093	OA
right	superior temporal	ThickAvg	0.0186461	0.253587	2.71405	0.10999	20	2.63882	0.137865	56	-2.4481	-0.567238	0.264526	-1.08571	-0.0487672	OA
right	superior temporal	MeanCurv	0.0081037	0.0231544	0.10305	0.00853152	20	0.109393	0.00908081	56	2.8054	0.702042	0.266645	0.179417	1.22467	OA
right	superior temporal	GausCurv	4.63027e-05	0.000207846	0.0201	0.00319374	20	0.0245536	0.0053323	56	4.41459	0.904524	0.270629	0.374092	1.43496	OA
right	supramarginal	SurfArea	0.0376032	0.321294	3481.75	531.203	20	3180.14	546.841	56	-2.1627	-0.549931	0.264285	-1.06793	-0.0319312	OA
right	supramarginal	GrayVol	0.0334897	0.155388	9142.3	1458.76	20	8301.38	1446.01	56	-2.21805	-0.574329	0.264627	-1.093	-0.0556613	OA
right	supramarginal	ThickAvg	0.391071	0.664821	2.45305	0.104048	20	2.42911	0.110759	56	-0.868289	-0.217275	0.261089	-0.72901	0.294461	OA
right	supramarginal	MeanCurv	0.0550141	0.0795948	0.1209	0.00604283	20	0.124482	0.00917108	56	1.96367	0.418189	0.262693	-0.0966895	0.933068	OA
right	supramarginal	GausCurv	0.000101319	0.000287248	0.025	0.00247088	20	0.029	0.00598483	56	4.11503	0.745726	0.267424	0.221575	1.26988	OA
right	frontal pole	SurfArea	0.526756	0.833279	345.5	50.8812	20	337.232	45.7058	56	-0.640268	-0.173794	0.260875	-0.68511	0.337521	OA
right	frontal pole	GrayVol	0.703255	0.875703	1116.6	197.403	20	1135.52	162.081	56	0.384758	0.108968	0.260644	-0.401895	0.61983	OA
right	frontal pole	ThickAvg	0.347044	0.628721	2.5029	0.203291	20	2.55229	0.184597	56	0.954886	0.257861	0.261332	-0.25435	0.770073	OA
right	frontal pole	MeanCurv	0.0167557	0.0356059	0.15925	0.017146	20	0.1705	0.017174	56	2.5177	0.64867	0.265754	0.127791	1.16955	OA
right	frontal pole	GausCurv	0.001064	0.0017606	0.04145	0.010055	20	0.0510714	0.011352	56	3.54739	0.86315	0.269738	0.334463	1.39184	OA
right	temporal pole	SurfArea	0.238255	0.679362	510.35	62.5807	20	490.054	71.4253	56	-1.19823	-0.290057	0.261554	-0.802704	0.222589	OA
right	temporal pole	GrayVol	0.542068	0.752257	2462.15	415.784	20	2397.02	375.36	56	-0.616548	-0.166958	0.260846	-0.678216	0.344299	OA
right	temporal pole	ThickAvg	0.361548	0.630392	3.47745	0.269958	20	3.41141	0.285912	56	-0.924407	-0.231881	0.261172	-0.743778	0.280016	OA
right	temporal pole	MeanCurv	0.00850725	0.0231544	0.13685	0.0143133	20	0.148036	0.0186742	56	2.75617	0.627037	0.265413	0.106829	1.14725	OA
right	temporal pole	GausCurv	0.000158466	0.000347603	0.03525	0.00737617	20	0.0445893	0.0120209	56	4.05643	0.839113	0.269239	0.311406	1.36682	OA
right	transverse temporal	SurfArea	0.766368	0.89136	336.45	40.2093	20	333.196	45.7338	56	-0.299276	-0.0725645	0.260561	-0.583263	0.438134	OA
right	transverse temporal	GrayVol	0.102952	0.273091	906.1	127.685	20	848.214	146.899	56	-1.67066	-0.402894	0.262536	-0.917465	0.111676	OA
right	transverse temporal	ThickAvg	0.0728193	0.356139	2.39195	0.165923	20	2.31148	0.169526	56	-1.85107	-0.472394	0.263297	-0.988456	0.0436681	OA
right	transverse temporal	MeanCurv	0.0301657	0.0552845	0.11035	0.0128279	20	0.117982	0.0133246	56	2.26062	0.572362	0.264599	0.053749	1.09098	OA
right	transverse temporal	GausCurv	0.00164489	0.00237984	0.0259	0.00582101	20	0.0313214	0.00704558	56	3.37481	0.794725	0.268351	0.268757	1.32069	OA
right	insula	SurfArea	0.390331	0.800443	2385.1	273.436	20	2319.82	327.143	56	-0.868494	-0.205628	0.261027	-0.717242	0.305985	OA
right	insula	GrayVol	0.0763903	0.236115	6767.7	800.501	20	6378.2	871.258	56	-1.82411	-0.45164	0.263057	-0.967232	0.0639523	OA
right	insula	ThickAvg	0.0117899	0.200428	2.83105	0.136442	20	2.73661	0.134862	56	-2.66529	-0.691085	0.266457	-1.21334	-0.16883	OA
right	insula	MeanCurv	0.0010039	0.00758504	0.1162	0.00770919	20	0.124179	0.0111569	56	3.50073	0.760721	0.267702	0.236025	1.28542	OA
right	insula	GausCurv	8.87815e-06	0.000120743	0.03005	0.0039132	20	0.0366786	0.00795466	56	4.81445	0.919092	0.270951	0.388027	1.45016	OA
left	bankssts	SurfArea	0.115233	0.522388	876.25	132.422	20	944.8	136.488	20	1.61206	0.49965	0.321124	-0.129753	1.12905	FM1
left	bankssts	GrayVol	0.33085	0.915227	2011.2	364.249	20	2121.35	342.638	20	0.985057	0.305314	0.318065	-0.318093	0.928721	FM1
left	bankssts	ThickAvg	0.0789366	0.28251	2.385	0.131145	20	2.3067	0.142843	20	-1.80578	-0.559693	0.32236	-1.19152	0.0721317	FM1
left	bankssts	MeanCurv	0.75878	0.983951	0.08945	0.0106843	20	0.08835	0.0117799	20	-0.309325	-0.0958738	0.316409	-0.716036	0.524289	FM1
left	bankssts	GausCurv	1	1	0.0153	0.00319704	20	0.0153	0.00337327	20	0	0	0.316228	-0.619806	0.619806	FM1
left	caudal anterior cingulate	SurfArea	0.781394	0.926244	568.8	119.557	20	580.4	141.94	20	0.279535	0.0866405	0.316376	-0.533457	0.706738	FM1
left	caudal anterior cingulate	GrayVol	0.713021	0.915227	1594.45	381.763	20	1548.5	402.204	20	-0.37057	-0.114856	0.316488	-0.735173	0.505461	FM1
left	caudal anterior cingulate	ThickAvg	0.48345	0.632203	2.52105	0.164584	20	2.48225	0.181706	20	-0.707768	-0.219369	0.317177	-0.841037	0.402298	FM1
left	caudal anterior cingulate	MeanCurv	0.854606	0.983951	0.1215	0.011619	20	0.1223	0.0155126	20	0.184594	0.057214	0.316292	-0.562719	0.677147	FM1
left	caudal anterior cingulate	GausCurv	0.795426	0.96958	0.02185	0.00547987	20	0.0223	0.00542023	20	0.261099	0.0809264	0.316357	-0.539134	0.700986	FM1
left	caudal middle frontal	SurfArea	0.704004	0.912102	2032.1	233.947	20	2066.75	329.952	20	0.383113	0.118744	0.316506	-0.501608	0.739096	FM1
left	caudal middle frontal	GrayVol	0.728214	0.915227	5727.25	693.131	20	5826.75	1063.64	20	0.350499	0.108636	0.316461	-0.511628	0.728899	FM1
left	caudal middle frontal	ThickAvg	0.954891	0.969143	2.57635	0.165625	20	2.57895	0.119216	20	0.0569785	0.0176602	0.316234	-0.602158	0.637479	FM1
left	caudal middle frontal	MeanCurv	0.121807	0.711178	0.1152	0.0130489	20	0.10985	0.00745707	20	-1.59195	-0.493416	0.321003	-1.12258	0.135751	FM1
left	caudal middle frontal	GausCurv	0.496518	0.96958	0.0248	0.00823727	20	0.0233	0.00522242	20	-0.68779	-0.213177	0.317125	-0.834742	0.408387	FM1
left	cuneus	SurfArea	0.0245343	0.301333	1389.6	154.337	20	1508.8	167.245	20	2.34242	0.72602	0.326479	0.0861204	1.36592	FM1
left	cuneus	GrayVol	0.234602	0.915227	2725.9	434.848	20	2908.1	515.414	20	1.20831	0.374511	0.318988	-0.250705	0.999727	FM1
left	cuneus	ThickAvg	0.685232	0.763865	1.8492	0.170744	20	1.8305	0.112545	20	-0.408944	-0.12675	0.316545	-0.747179	0.493678	FM1
left	cuneus	MeanCurv	0.531826	0.882052	0.14155	0.0107922	20	0.14355	0.00918509	20	0.631137	0.195618	0.316983	-0.425669	0.816905	FM1
left	cuneus	GausCurv	0.786242	0.96958	0.03525	0.00519995	20	0.03485	0.00397724	20	-0.27325	-0.0846924	0.316369	-0.704777	0.535392	FM1
left	entorhinal	SurfArea	0.0114346	0.301333	394.5	77.1775	20	330.85	74.2303	20	-2.65826	-0.823916	0.329371	-1.46948	-0.178348	FM1
left	entorhinal	GrayVol	0.00768833	0.216106	1731	283.189	20	1435.15	372.763	20	-2.82629	-0.875996	0.331047	-1.52485	-0.227144	FM1
left	entorhinal	ThickAvg	0.0239467	0.12526	3.22375	0.280914	20	2.9539	0.425383	20	-2.36736	-0.733752	0.326695	-1.37408	-0.0934293	FM1
left	entorhinal	MeanCurv	0.696348	0.983951	0.1146	0.019597	20	0.11235	0.0164454	20	-0.393319	-0.121907	0.316521	-0.742289	0.498474	FM1
left	entorhinal	GausCurv	0.74704	0.96958	0.0343	0.0113049	20	0.03325	0.00899634	20	-0.325018	-0.100738	0.316428	-0.720937	0.519462	FM1
left	fusiform	SurfArea	0.182016	0.538587	2910.6	298.016	20	2780.1	308.992	20	-1.35949	-0.421366	0.319718	-1.04801	0.20528	FM1
left	fusiform	GrayVol	0.0199314	0.310115	8864.65	1067.64	20	8010.9	1152.23	20	-2.43063	-0.753362	0.327253	-1.39478	-0.111946	FM1
left	fusiform	ThickAvg	0.000168166	0.00571766	2.68725	0.0929187	20	2.53795	0.128181	20	-4.21742	-1.30717	0.348366	-1.98996	-0.624371	FM1
left	fusiform	MeanCurv	0.52988	0.882052	0.12635	0.00625994	20	0.1279	0.00894957	20	0.634688	0.196718	0.316992	-0.424585	0.818022	FM1
left	fusiform	GausCurv	0.197012	0.961777	0.0289	0.00346258	20	0.03055	0.00441856	20	1.31448	0.407416	0.319492	-0.218788	1.03362	FM1
left	inferior parietal	SurfArea	0.0404275	0.301333	4115.1	478.34	20	4468.25	569.24	20	2.12409	0.658352	0.324681	0.0219766	1.29473	FM1
left	inferior parietal	GrayVol	0.446004	0.915227	10955	1536.92	20	11361.6	1792.17	20	0.770285	0.238746	0.317352	-0.383264	0.860757	FM1
left	inferior parietal	ThickAvg	0.018896	0.116662	2.4268	0.113476	20	2.33795	0.115649	20	-2.45242	-0.760117	0.327448	-1.40191	-0.118319	FM1
left	inferior parietal	MeanCurv	0.308133	0.73957	0.11965	0.00820318	20	0.11735	0.00561272	20	-1.03485	-0.320746	0.318255	-0.944525	0.303033	FM1
left	inferior parietal	GausCurv	0.635877	0.96958	0.02535	0.00455695	20	0.026	0.00403928	20	0.477364	0.147956	0.31666	-0.472697	0.76861	FM1
left	inferior temporal	SurfArea	0.0145304	0.301333	3303.95	366.692	20	3013.2	351.091	20	-2.56126	-0.79385	0.328447	-1.43761	-0.150094	FM1
left	inferior temporal	GrayVol	0.000814899	0.0554131	10595.9	1415.96	20	9062.65	1240.27	20	-3.64263	-1.12902	0.34049	-1.79638	-0.461656	FM1
left	inferior temporal	ThickAvg	2.22643e-06	0.000151398	2.68255	0.12725	20	2.43695	0.149581	20	-5.59288	-1.73348	0.370894	-2.46044	-1.00653	FM1
left	inferior temporal	MeanCurv	0.495624	0.864165	0.12795	0.0077424	20	0.1299	0.0100258	20	0.688439	0.213378	0.317126	-0.408189	0.834946	FM1
left	inferior temporal	GausCurv	0.130141	0.905186	0.03125	0.00508739	20	0.03365	0.00471587	20	1.54724	0.479561	0.320741	-0.149092	1.10821	FM1
left	isthmus cingulate	SurfArea	0.41669	0.726536	914.8	150.33	20	953.3	146.173	20	0.821145	0.25451	0.317505	-0.367801	0.876821	FM1
left	isthmus cingulate	GrayVol	0.796485	0.917983	2423.15	435.399	20	2457.35	396.472	20	0.259732	0.0805026	0.316356	-0.539555	0.70056	FM1
left	isthmus cingulate	ThickAvg	0.354773	0.603114	2.3943	0.15766	20	2.3423	0.191595	20	-0.937238	-0.290492	0.317891	-0.913559	0.332574	FM1
left	isthmus cingulate	MeanCurv	0.052047	0.578885	0.123	0.00690538	20	0.1189	0.00598155	20	-2.00702	-0.622066	0.323786	-1.25669	0.012554	FM1
left	isthmus cingulate	GausCurv	0.091519	0.905186	0.0298	0.00331821	20	0.02805	0.00306894	20	-1.73153	-0.536679	0.32187	-1.16754	0.094186	FM1
left	lateral occipital	SurfArea	0.033223	0.301333	4690	567.72	20	5053.85	467.373	20	2.2128	0.685846	0.325392	0.0480781	1.32361	FM1
left	lateral occipital	GrayVol	0.259184	0.915227	11073.9	1513.14	20	11568.3	1195.94	20	1.14638	0.355316	0.318713	-0.269362	0.979994	FM1
left	lateral occipital	ThickAvg	0.0173764	0.116662	2.1416	0.0924755	20	2.0708	0.0874526	20	-2.48768	-0.771045	0.327767	-1.41347	-0.128621	FM1
left	lateral occipital	MeanCurv	0.833796	0.983951	0.13045	0.00476252	20	0.13085	0.00699078	20	0.211477	0.0655461	0.316313	-0.554427	0.685519	FM1
left	lateral occipital	GausCurv	0.175449	0.961777	0.02955	0.00276205	20	0.0309	0.00338573	20	1.38173	0.428259	0.319832	-0.198612	1.05513	FM1
left	lateral orbitofrontal	SurfArea	0.578558	0.85526	2639.85	267.585	20	2581	385.441	20	-0.5609	-0.173848	0.316825	-0.794824	0.447128	FM1
left	lateral orbitofrontal	GrayVol	0.753717	0.915227	7214.8	787.204	20	7133.55	838.024	20	-0.316029	-0.0979516	0.316417	-0.71813	0.522226	FM1
left	lateral orbitofrontal	ThickAvg	0.682576	0.763865	2.5523	0.108516	20	2.5338	0.168589	20	-0.412653	-0.1279	0.316551	-0.748339	0.49254	FM1
left	lateral orbitofrontal	MeanCurv	0.204064	0.73957	0.1324	0.00705169	20	0.13555	0.00830647	20	1.29288	0.400721	0.319386	-0.225275	1.02672	FM1
left	lateral orbitofrontal	GausCurv	0.554707	0.96958	0.0366	0.00594182	20	0.0378	0.00676368	20	0.596091	0.184756	0.316902	-0.436372	0.805883	FM1
left	lingual	SurfArea	0.679608	0.906144	3001.7	340.944	20	3048.55	370.349	20	0.416217	0.129005	0.316557	-0.491446	0.749455	FM1
left	lingual	GrayVol	0.822992	0.925717	6288.3	1036.53	20	6222.65	789.206	20	-0.22536	-0.0698493	0.316324	-0.689845	0.550146	FM1
left	lingual	ThickAvg	0.30952	0.539676	1.9822	0.179716	20	1.9322	0.121043	20	-1.03198	-0.319857	0.318243	-0.943614	0.3039	FM1
left	lingual	MeanCurv	0.980229	0.983951	0.13535	0.00750631	20	0.1354	0.00488176	20	0.0249725	0.0077401	0.316229	-0.612069	0.627549	FM1
left	lingual	GausCurv	0.924928	0.96958	0.033	0.00381134	20	0.0329	0.00277014	20	-0.0949158	-0.0294187	0.316245	-0.649259	0.590421	FM1
left	medial orbitofrontal	SurfArea	0.150169	0.538587	1724.5	168.04	20	1805.7	181.352	20	1.46878	0.455243	0.320298	-0.172541	1.08303	FM1
left	medial orbitofrontal	GrayVol	0.482259	0.915227	4632.05	561.675	20	4756.45	546.913	20	0.709646	0.219951	0.317182	-0.401726	0.841629	FM1
left	medial orbitofrontal	ThickAvg	0.525282	0.662111	2.44825	0.138885	20	2.42255	0.113239	20	-0.641378	-0.198792	0.317008	-0.820127	0.422543	FM1
left	medial orbitofrontal	MeanCurv	0.0595911	0.578885	0.12955	0.0116324	20	0.13605	0.0093891	20	1.94456	0.602705	0.323327	-0.0310166	1.23643	FM1
left	medial orbitofrontal	GausCurv	0.643287	0.96958	0.03465	0.00583343	20	0.03545	0.00496806	20	0.466925	0.144721	0.316641	-0.475896	0.765338	FM1
left	middle temporal	SurfArea	0.860215	0.926244	2955.8	406.912	20	2978.1	388.334	20	0.177302	0.054954	0.316287	-0.564969	0.674877	FM1
left	middle temporal	GrayVol	0.356554	0.915227	10027.9	1648.41	20	9570.45	1444.09	20	-0.933507	-0.289336	0.317878	-0.912377	0.333705	FM1
left	middle temporal	ThickAvg	0.000438098	0.00993023	2.6874	0.136391	20	2.50545	0.160687	20	-3.86069	-1.1966	0.343363	-1.86959	-0.52361	FM1
left	middle temporal	MeanCurv	0.965466	0.983951	0.12135	0.00541222	20	0.12145	0.00870254	20	0.0436381	0.0135254	0.316231	-0.606288	0.633339	FM1
left	middle temporal	GausCurv	0.145328	0.905186	0.02695	0.00416091	20	0.0292	0.00532719	20	1.4886	0.461383	0.320407	-0.166615	1.08938	FM1
left	parahippocampal	SurfArea	0.983173	0.983173	632.6	61.9341	20	633	57.1213	20	0.0212318	0.00658069	0.316229	-0.613227	0.626389	FM1
left	parahippocampal	GrayVol	0.320641	0.915227	2080.15	252.247	20	1991.8	300.695	20	-1.00669	-0.312019	0.318146	-0.935586	0.311547	FM1
left	parahippocampal	ThickAvg	0.066441	0.265764	2.82515	0.219744	20	2.64635	0.358587	20	-1.90131	-0.589302	0.323019	-1.22242	0.0438143	FM1
left	parahippocampal	MeanCurv	0.843055	0.983951	0.08965	0.0109989	20	0.0904	0.0127296	20	0.199374	0.061795	0.316303	-0.558159	0.681749	FM1
left	parahippocampal	GausCurv	0.785099	0.96958	0.0211	0.00528055	20	0.02065	0.00508118	20	-0.274618	-0.0851166	0.316371	-0.705204	0.53497	FM1
left	paracentral	SurfArea	0.847323	0.926244	1248.3	185.941	20	1258.25	134.331	20	0.193985	0.0601247	0.316299	-0.559822	0.680071	FM1
left	paracentral	GrayVol	0.403227	0.915227	3283.05	513.662	20	3402.35	365.436	20	0.846341	0.262319	0.317585	-0.360147	0.884786	FM1
left	paracentral	ThickAvg	0.155075	0.351504	2.4262	0.113239	20	2.48525	0.142293	20	1.45216	0.45009	0.320207	-0.177515	1.0777	FM1
left	paracentral	MeanCurv	0.145573	0.711178	0.10505	0.00919081	20	0.1005	0.0101489	20	-1.48614	-0.460621	0.320394	-1.08859	0.16735	FM1
left	paracentral	GausCurv	0.587215	0.96958	0.0239	0.00456416	20	0.023	0.00575829	20	-0.547776	-0.16978	0.316797	-0.790703	0.451142	FM1
left	pars opercularis	SurfArea	0.34392	0.64204	1480.95	213.448	20	1551.25	248.969	20	0.958681	0.297138	0.317968	-0.326079	0.920356	FM1
left	pars opercularis	GrayVol	0.388197	0.915227	4191.55	694.934	20	4384.05	699.796	20	0.872907	0.270553	0.317671	-0.352082	0.893189	FM1
left	pars opercularis	ThickAvg	0.794578	0.831251	2.5051	0.112626	20	2.5144	0.111692	20	0.262207	0.0812698	0.316358	-0.538792	0.701332	FM1
left	pars opercularis	MeanCurv	0.466707	0.835161	0.1121	0.00763579	20	0.11025	0.00826454	20	-0.735286	-0.227898	0.317253	-0.849713	0.393917	FM1
left	pars opercularis	GausCurv	0.748988	0.96958	0.0221	0.0044355	20	0.02255	0.00439467	20	0.322306	0.0998972	0.316425	-0.520296	0.72009	FM1
left	pars orbitalis	SurfArea	0.518883	0.840097	659.05	83.6506	20	678.9	107.559	20	0.651497	0.201928	0.317033	-0.419456	0.823312	FM1
left	pars orbitalis	GrayVol	0.750637	0.915227	2330.45	396.326	20	2293.05	340.353	20	-0.320165	-0.0992335	0.316422	-0.719421	0.520954	FM1
left	pars orbitalis	ThickAvg	0.146947	0.351504	2.68725	0.138869	20	2.60975	0.187917	20	-1.48331	-0.459743	0.320378	-1.08768	0.168198	FM1
left	pars orbitalis	MeanCurv	0.201213	0.73957	0.13705	0.0148376	20	0.14265	0.0122529	20	1.30146	0.403383	0.319428	-0.222695	1.02946	FM1
left	pars orbitalis	GausCurv	0.0412226	0.57776	0.034	0.007441	20	0.03915	0.00796225	20	2.11337	0.65503	0.324597	0.0188198	1.29124	FM1
left	pars triangularis	SurfArea	0.306527	0.64204	1246.2	174.173	20	1302.45	169.018	20	1.0365	0.321257	0.318261	-0.302534	0.945049	FM1
left	pars triangularis	GrayVol	0.849458	0.925717	3419.45	473.509	20	3447.3	447.78	20	0.191113	0.0592345	0.316297	-0.560708	0.679177	FM1
left	pars triangularis	ThickAvg	0.136114	0.351504	2.41005	0.12154	20	2.34215	0.157749	20	-1.52485	-0.472618	0.320612	-1.10102	0.155781	FM1
left	pars triangularis	MeanCurv	0.897081	0.983951	0.1174	0.0097138	20	0.11785	0.0120144	20	0.130256	0.0403723	0.31626	-0.579497	0.660242	FM1
left	pars triangularis	GausCurv	0.130913	0.905186	0.02315	0.0038563	20	0.02605	0.0073947	20	1.55509	0.481993	0.320786	-0.146748	1.11073	FM1
left	pericalcarine	SurfArea	0.885381	0.926244	1403.35	182.666	20	1393.8	230.61	20	-0.145174	-0.0449961	0.316268	-0.664881	0.574889	FM1
left	pericalcarine	GrayVol	0.364275	0.915227	2077.9	351.821	20	1972.25	375.429	20	-0.918306	-0.284624	0.317825	-0.907561	0.338312	FM1
left	pericalcarine	ThickAvg	0.215092	0.446961	1.67245	0.170606	20	1.6045	0.17027	20	-1.26073	-0.390757	0.319231	-1.01645	0.234936	FM1
left	pericalcarine	MeanCurv	0.623999	0.964362	0.13535	0.00619231	20	0.134	0.0105031	20	-0.495166	-0.153474	0.316693	-0.774193	0.467244	FM1
left	pericalcarine	GausCurv	0.788641	0.96958	0.0318	0.00338106	20	0.03215	0.0047047	20	0.270168	0.0837374	0.316366	-0.536341	0.703815	FM1
left	postcentral	SurfArea	0.19009	0.538587	3706.05	358.693	20	3887.75	490.964	20	1.33642	0.414216	0.319601	-0.212202	1.04063	FM1
left	postcentral	GrayVol	0.493537	0.915227	8692.75	1245.28	20	8982.85	1403.44	20	0.691463	0.214316	0.317134	-0.407267	0.835899	FM1
left	postcentral	ThickAvg	0.728869	0.781487	2.0812	0.140942	20	2.0661	0.132404	20	-0.349207	-0.108235	0.316459	-0.728495	0.512025	FM1
left	postcentral	MeanCurv	0.983951	0.983951	0.1057	0.00807921	20	0.10565	0.00752732	20	-0.0202499	-0.00627635	0.316229	-0.626084	0.613532	FM1
left	postcentral	GausCurv	0.730527	0.96958	0.0244	0.00500946	20	0.0239	0.00405099	20	-0.347083	-0.107577	0.316456	-0.727831	0.512678	FM1
left	posterior cingulate	SurfArea	0.224817	0.55432	999	185.645	20	1063.65	142.546	20	1.23526	0.382864	0.319112	-0.242595	1.00832	FM1
left	posterior cingulate	GrayVol	0.42391	0.915227	2699.1	499.104	20	2808.6	341.802	20	0.809521	0.250907	0.31747	-0.371333	0.873147	FM1
left	posterior cingulate	ThickAvg	0.414359	0.603222	2.48665	0.121252	20	2.4476	0.173089	20	-0.826356	-0.256125	0.317522	-0.878467	0.366217	FM1
left	posterior cingulate	MeanCurv	0.245928	0.73957	0.1314	0.00776226	20	0.12795	0.0105205	20	-1.1801	-0.365767	0.318861	-0.990734	0.259201	FM1
left	posterior cingulate	GausCurv	0.0424823	0.57776	0.0295	0.00545315	20	0.02645	0.00345612	20	-2.11272	-0.654828	0.324592	-1.29103	-0.018628	FM1
left	precentral	SurfArea	0.73773	0.912102	4432.45	416.271	20	4484.75	554.028	20	0.337515	0.104611	0.316444	-0.515619	0.724841	FM1
left	precentral	GrayVol	0.533151	0.915227	12426.8	1313.25	20	12697	1402.29	20	0.628964	0.194944	0.316978	-0.426332	0.816221	FM1
left	precentral	ThickAvg	0.482614	0.632203	2.57725	0.110282	20	2.60525	0.137824	20	0.7094	0.219875	0.317182	-0.401801	0.841552	FM1
left	precentral	MeanCurv	0.206295	0.73957	0.10965	0.010127	20	0.10565	0.00953815	20	-1.28588	-0.398551	0.319352	-1.02448	0.227378	FM1
left	precentral	GausCurv	0.834063	0.96958	0.0246	0.00644327	20	0.0242	0.00551171	20	-0.210973	-0.06539	0.316312	-0.685362	0.554582	FM1
left	precuneus	SurfArea	0.184031	0.538587	3368.2	427.084	20	3531.55	329.236	20	1.35469	0.419879	0.319693	-0.20672	1.04648	FM1
left	precuneus	GrayVol	0.268039	0.915227	8449.7	1155.95	20	8816.2	886.393	20	1.12519	0.348746	0.318622	-0.275754	0.973246	FM1
left	precuneus	ThickAvg	0.566335	0.687692	2.3733	0.0918432	20	2.35485	0.109073	20	-0.578655	-0.179351	0.316863	-0.800403	0.4417	FM1
left	precuneus	MeanCurv	0.0305098	0.578885	0.1256	0.00546183	20	0.1216	0.00578928	20	-2.24756	-0.696619	0.325678	-1.33495	-0.0582909	FM1
left	precuneus	GausCurv	0.291829	0.96958	0.0268	0.00276444	20	0.0258	0.00313889	20	-1.06921	-0.331395	0.318391	-0.955441	0.292651	FM1
left	rostral anterior cingulate	SurfArea	0.361077	0.646137	713.75	133.676	20	761.9	190.35	20	0.925769	0.286938	0.317851	-0.33605	0.909925	FM1
left	rostral anterior cingulate	GrayVol	0.772454	0.917983	2270.85	486.138	20	2318.8	552.89	20	0.291271	0.090278	0.316389	-0.529844	0.7104	FM1
left	rostral anterior cingulate	ThickAvg	0.26453	0.47337	2.76455	0.193324	20	2.70395	0.140466	20	-1.1341	-0.351508	0.31866	-0.976083	0.273066	FM1
left	rostral anterior cingulate	MeanCurv	0.883158	0.983951	0.13055	0.0102263	20	0.1311	0.0130984	20	0.148016	0.0458769	0.316269	-0.574011	0.665765	FM1
left	rostral anterior cingulate	GausCurv	0.908938	0.96958	0.0304	0.00697665	20	0.03015	0.00675336	20	-0.115144	-0.0356883	0.316253	-0.655544	0.584167	FM1
left	rostral middle frontal	SurfArea	0.331797	0.64204	5135.85	542.238	20	5366.85	896.741	20	0.985809	0.305547	0.318068	-0.317866	0.928959	FM1
left	rostral middle frontal	GrayVol	0.586656	0.915227	13590.3	1639.29	20	13921.9	2148.88	20	0.548682	0.170061	0.316799	-0.450864	0.790987	FM1
left	rostral middle frontal	ThickAvg	0.988187	0.988187	2.3112	0.0907504	20	2.3106	0.155162	20	-0.0149276	-0.00462675	0.316228	-0.624434	0.61518	FM1
left	rostral middle frontal	MeanCurv	0.770219	0.983951	0.1328	0.00627946	20	0.13345	0.00762596	20	0.294261	0.0912048	0.316392	-0.528924	0.711333	FM1
left	rostral middle frontal	GausCurv	0.249651	0.96958	0.03095	0.00408431	20	0.033	0.00666491	20	1.17284	0.363516	0.318829	-0.261388	0.988421	FM1
left	superior frontal	SurfArea	0.791459	0.926244	6713.65	874.534	20	6643.25	795.564	20	-0.266303	-0.0825392	0.316362	-0.702609	0.537531	FM1
left	superior frontal	GrayVol	0.961942	0.961942	20465	2884.25	20	20425.3	2302.41	20	-0.0480475	-0.0148921	0.316232	-0.634707	0.604923	FM1
left	superior frontal	ThickAvg	0.43201	0.612014	2.69925	0.121965	20	2.72795	0.105977	20	0.794369	0.246211	0.317424	-0.37594	0.868361	FM1
left	superior frontal	MeanCurv	0.579784	0.938698	0.1236	0.00561389	20	0.12265	0.00513271	20	-0.558531	-0.173114	0.31682	-0.79408	0.447852	FM1
left	superior frontal	GausCurv	0.925321	0.96958	0.0276	0.00552887	20	0.02745	0.00446595	20	-0.0943852	-0.0292542	0.316245	-0.649094	0.590585	FM1
left	superior parietal	SurfArea	0.183213	0.538587	5065.05	474.515	20	5281.2	532.012	20	1.35598	0.420278	0.3197	-0.206333	1.04689	FM1
left	superior parietal	GrayVol	0.535839	0.915227	12383.9	1392.36	20	12672.5	1526.72	20	0.624844	0.193667	0.316968	-0.42759	0.814925	FM1
left	superior parietal	ThickAvg	0.416933	0.603222	2.20885	0.0891629	20	2.18325	0.107216	20	-0.821007	-0.254467	0.317505	-0.876777	0.367843	FM1
left	superior parietal	MeanCurv	0.44247	0.813187	0.1169	0.00760125	20	0.1151	0.00705542	20	-0.776187	-0.240575	0.31737	-0.86262	0.381469	FM1
left	superior parietal	GausCurv	0.7619	0.96958	0.02415	0.00342245	20	0.0238	0.00381962	20	-0.305199	-0.094595	0.316405	-0.714748	0.525558	FM1
left	superior temporal	SurfArea	0.0862729	0.451273	3442.7	439.513	20	3690.25	449.451	20	1.76109	0.545841	0.322063	-0.0854012	1.17708	FM1
left	superior temporal	GrayVol	0.650668	0.915227	10677.5	1701.19	20	10898	1330.82	20	0.456656	0.141538	0.316623	-0.479044	0.76212	FM1
left	superior temporal	ThickAvg	0.00705147	0.0683924	2.7036	0.159562	20	2.5782	0.113224	20	-2.86634	-0.888408	0.33146	-1.53807	-0.238746	FM1
left	superior temporal	MeanCurv	0.88175	0.983951	0.1028	0.00900058	20	0.1032	0.00785125	20	0.149774	0.0464216	0.31627	-0.573468	0.666311	FM1
left	superior temporal	GausCurv	0.67559	0.96958	0.02345	0.00935541	20	0.02445	0.00493617	20	0.422786	0.13104	0.316567	-0.489431	0.751512	FM1
left	supramarginal	SurfArea	0.268275	0.608089	3627.9	580.888	20	3857.05	702.639	20	1.12409	0.348405	0.318618	-0.276086	0.972896	FM1
left	supramarginal	GrayVol	0.668112	0.915227	10075.5	1711.43	20	10322.4	1896.62	20	0.432134	0.133938	0.316582	-0.486563	0.754439	FM1
left	supramarginal	ThickAvg	0.221693	0.446961	2.5162	0.130608	20	2.46455	0.13231	20	-1.24243	-0.385084	0.319145	-1.01061	0.240441	FM1
left	supramarginal	MeanCurv	0.312619	0.73957	0.1223	0.00839862	20	0.1197	0.00765094	20	-1.02346	-0.317215	0.31821	-0.940908	0.306477	FM1
left	supramarginal	GausCurv	0.51912	0.96958	0.02685	0.00448712	20	0.0279	0.00564661	20	0.651067	0.201795	0.317032	-0.419587	0.823177	FM1
left	frontal pole	SurfArea	0.858283	0.926244	268.25	34.3586	20	270	26.703	20	0.179851	0.0557439	0.316289	-0.564183	0.675671	FM1
left	frontal pole	GrayVol	0.847365	0.925717	984	173.091	20	974.1	149.046	20	-0.193828	-0.0600762	0.316299	-0.680022	0.55987	FM1
left	frontal pole	ThickAvg	0.596036	0.711061	2.62375	0.175441	20	2.66255	0.272511	20	0.535383	0.165939	0.316772	-0.454933	0.786812	FM1
left	frontal pole	MeanCurv	0.93084	0.983951	0.16925	0.0190177	20	0.1697	0.0129619	20	0.087442	0.0271022	0.316242	-0.592733	0.646937	FM1
left	frontal pole	GausCurv	0.136841	0.905186	0.04625	0.0102129	20	0.0417	0.00864566	20	-1.52068	-0.471329	0.320588	-1.09968	0.157024	FM1
left	temporal pole	SurfArea	0.866423	0.926244	495.3	54.6983	20	499.2	87.1119	20	0.169562	0.0525549	0.316282	-0.567358	0.672468	FM1
left	temporal pole	GrayVol	0.329445	0.915227	2561.3	358.043	20	2435.85	440.409	20	-0.988447	-0.306364	0.318077	-0.929796	0.317067	FM1
left	temporal pole	ThickAvg	0.00306323	0.0520749	3.52875	0.302882	20	3.2132	0.327257	20	-3.16473	-0.980894	0.334704	-1.63691	-0.324873	FM1
left	temporal pole	MeanCurv	0.089571	0.676759	0.14435	0.0183196	20	0.1532	0.0133401	20	1.74647	0.541309	0.321967	-0.0897465	1.17236	FM1
left	temporal pole	GausCurv	0.146427	0.905186	0.04375	0.00959646	20	0.0478	0.00753658	20	1.48434	0.460065	0.320384	-0.167887	1.08802	FM1
left	transverse temporal	SurfArea	0.069753	0.395267	381.5	52.3113	20	409.9	43.434	20	1.86798	0.578971	0.322785	-0.0536876	1.21163	FM1
left	transverse temporal	GrayVol	0.48139	0.915227	1026.25	156.926	20	1064.1	178.955	20	0.711178	0.220426	0.317187	-0.401259	0.842112	FM1
left	transverse temporal	ThickAvg	0.136753	0.351504	2.48305	0.151357	20	2.39845	0.197122	20	-1.52234	-0.47184	0.320598	-1.10021	0.156531	FM1
left	transverse temporal	MeanCurv	0.697431	0.983951	0.11975	0.0132937	20	0.12165	0.0171258	20	0.391933	0.121478	0.316519	-0.4989	0.741856	FM1
left	transverse temporal	GausCurv	0.868203	0.96958	0.02675	0.00510804	20	0.02705	0.00619401	20	0.167108	0.0517944	0.316281	-0.568116	0.671705	FM1
left	insula	SurfArea	0.312634	0.64204	2227.95	214.635	20	2316.55	321.355	20	1.02533	0.317796	0.318218	-0.30591	0.941503	FM1
left	insula	GrayVol	0.665226	0.915227	6432.45	656.494	20	6535.5	827.534	20	0.436285	0.135224	0.316589	-0.48529	0.755739	FM1
left	insula	ThickAvg	0.103041	0.333658	2.9379	0.124962	20	2.87165	0.125862	20	-1.67049	-0.517759	0.321482	-1.14786	0.112346	FM1
left	insula	MeanCurv	0.946346	0.983951	0.1287	0.010053	20	0.1285	0.00855631	20	-0.0677531	-0.0209997	0.316236	-0.640823	0.598824	FM1
left	insula	GausCurv	0.959116	0.978761	0.03655	0.00694698	20	0.03665	0.00517357	20	0.0516307	0.0160027	0.316233	-0.603814	0.635819	FM1
right	bankssts	SurfArea	0.227406	0.55432	835.9	131.271	20	890.6	149.997	20	1.22726	0.380383	0.319075	-0.245003	1.00577	FM1
right	bankssts	GrayVol	0.955009	0.961942	2016.7	354.15	20	2023.1	358.571	20	0.0567914	0.0176022	0.316234	-0.602216	0.637421	FM1
right	bankssts	ThickAvg	0.0100062	0.0756023	2.48435	0.151475	20	2.3715	0.106218	20	-2.72792	-0.845506	0.330055	-1.49241	-0.198599	FM1
right	bankssts	MeanCurv	0.952761	0.983951	0.0949	0.0112386	20	0.0951	0.00993081	20	0.0596382	0.0184846	0.316235	-0.601335	0.638304	FM1
right	bankssts	GausCurv	0.408687	0.96958	0.0164	0.00325091	20	0.0174	0.0042476	20	0.836088	0.259141	0.317552	-0.363261	0.881544	FM1
right	caudal anterior cingulate	SurfArea	0.933482	0.947415	688.2	151.08	20	684.4	134.456	20	-0.0840268	-0.0260437	0.316241	-0.645876	0.593789	FM1
right	caudal anterior cingulate	GrayVol	0.671468	0.915227	1933.55	487.038	20	1993.35	392.384	20	0.427595	0.132531	0.316575	-0.487955	0.753017	FM1
right	caudal anterior cingulate	ThickAvg	0.230053	0.446961	2.39935	0.183363	20	2.4704	0.185018	20	1.21981	0.378075	0.31904	-0.247244	1.00339	FM1
right	caudal anterior cingulate	MeanCurv	0.861964	0.983951	0.1321	0.0107061	20	0.1327	0.0109693	20	0.175058	0.0542582	0.316286	-0.565662	0.674179	FM1
right	caudal anterior cingulate	GausCurv	0.474237	0.96958	0.027	0.00512989	20	0.02595	0.00397988	20	-0.723233	-0.224163	0.317219	-0.845913	0.397587	FM1
right	caudal middle frontal	SurfArea	0.664612	0.906144	2026.15	296.691	20	1984.8	301.783	20	-0.436963	-0.135434	0.31659	-0.755951	0.485082	FM1
right	caudal middle frontal	GrayVol	0.73294	0.915227	5584.95	992.99	20	5470.65	1106.81	20	-0.343765	-0.106548	0.316452	-0.726794	0.513698	FM1
right	caudal middle frontal	ThickAvg	0.401378	0.603222	2.44925	0.100253	20	2.48335	0.14878	20	0.85003	0.263463	0.317597	-0.359027	0.885952	FM1
right	caudal middle frontal	MeanCurv	0.0549806	0.578885	0.1162	0.0124841	20	0.10895	0.0105754	20	-1.98169	-0.614214	0.323598	-1.24847	0.0200379	FM1
right	caudal middle frontal	GausCurv	0.432246	0.96958	0.02505	0.00733036	20	0.0234	0.00570687	20	-0.794304	-0.246191	0.317423	-0.868341	0.375959	FM1
right	cuneus	SurfArea	0.0320972	0.301333	1502.3	126.118	20	1631.05	222.975	20	2.24767	0.696653	0.325679	0.0583229	1.33498	FM1
right	cuneus	GrayVol	0.451254	0.915227	3060.05	493.432	20	3195.3	622.331	20	0.761581	0.236048	0.317327	-0.385913	0.858009	FM1
right	cuneus	ThickAvg	0.241513	0.456192	1.88375	0.160518	20	1.8279	0.135142	20	-1.19033	-0.368937	0.318907	-0.993994	0.25612	FM1
right	cuneus	MeanCurv	0.789264	0.983951	0.1385	0.00897071	20	0.13915	0.00599364	20	0.269437	0.0835106	0.316366	-0.536566	0.703587	FM1
right	cuneus	GausCurv	0.762576	0.96958	0.03345	0.0035165	20	0.0331	0.0037543	20	-0.304287	-0.0943124	0.316404	-0.714463	0.525839	FM1
right	entorhinal	SurfArea	0.0452497	0.301333	340.3	58.3051	20	303.7	53.3539	20	-2.07105	-0.641912	0.324269	-1.27748	-0.00634396	FM1
right	entorhinal	GrayVol	0.00953409	0.216106	1732.85	338.428	20	1442.65	333.736	20	-2.7305	-0.846304	0.33008	-1.49326	-0.199347	FM1
right	entorhinal	ThickAvg	0.125165	0.351504	3.3496	0.379962	20	3.1515	0.417994	20	-1.56835	-0.486102	0.320864	-1.115	0.142791	FM1
right	entorhinal	MeanCurv	0.29672	0.73957	0.11485	0.0159416	20	0.1098	0.014189	20	-1.05823	-0.327994	0.318347	-0.951954	0.295966	FM1
right	entorhinal	GausCurv	0.773442	0.96958	0.034	0.0113601	20	0.033	0.0104327	20	-0.28995	-0.0898685	0.316387	-0.709988	0.530251	FM1
right	fusiform	SurfArea	0.560124	0.851671	2728.45	333.355	20	2667.25	325.049	20	-0.587834	-0.182196	0.316883	-0.803287	0.438895	FM1
right	fusiform	GrayVol	0.0464492	0.451221	8329.8	1118.93	20	7635.2	1011.77	20	-2.05917	-0.638229	0.324179	-1.27362	-0.00283958	FM1
right	fusiform	ThickAvg	0.0043693	0.0594224	2.67005	0.0977055	20	2.5705	0.1095	20	-3.03367	-0.940271	0.333244	-1.59343	-0.287114	FM1
right	fusiform	MeanCurv	0.280734	0.73957	0.12625	0.00943607	20	0.12355	0.00565197	20	-1.09778	-0.340251	0.318508	-0.964526	0.284024	FM1
right	fusiform	GausCurv	0.0341568	0.57776	0.0298	0.00356297	20	0.02775	0.0020995	20	-2.21686	-0.687103	0.325425	-1.32494	-0.0492706	FM1
right	inferior parietal	SurfArea	0.169108	0.538587	4870.5	627.146	20	5194.25	818.994	20	1.40359	0.435037	0.319946	-0.192058	1.06213	FM1
right	inferior parietal	GrayVol	0.704976	0.915227	13148.8	1988.95	20	12896.5	2187.35	20	-0.3815	-0.118244	0.316504	-0.738592	0.502104	FM1
right	inferior parietal	ThickAvg	0.0409346	0.198825	2.43995	0.0978369	20	2.33745	0.190359	20	-2.14173	-0.66382	0.32482	-1.30047	-0.0271725	FM1
right	inferior parietal	MeanCurv	0.974249	0.983951	0.1186	0.00937185	20	0.1187	0.0100792	20	0.0324938	0.0100713	0.31623	-0.609739	0.629882	FM1
right	inferior parietal	GausCurv	0.282973	0.96958	0.02575	0.00540833	20	0.0277	0.00590361	20	1.08921	0.337595	0.318472	-0.28661	0.961801	FM1
right	inferior temporal	SurfArea	0.77728	0.926244	2944.25	405.746	20	2907.55	409.002	20	-0.284885	-0.0882986	0.316382	-0.708407	0.53181	FM1
right	inferior temporal	GrayVol	0.0269743	0.310115	9288	1180.24	20	8465.85	1076.44	20	-2.30172	-0.713405	0.326132	-1.35262	-0.0741874	FM1
right	inferior temporal	ThickAvg	0.00752229	0.0683924	2.58355	0.121658	20	2.4494	0.172565	20	-2.84145	-0.880692	0.331203	-1.52985	-0.231535	FM1
right	inferior temporal	MeanCurv	0.257819	0.73957	0.1273	0.0104836	20	0.13065	0.00772743	20	1.15033	0.35654	0.31873	-0.268172	0.981251	FM1
right	inferior temporal	GausCurv	0.441537	0.96958	0.0337	0.0068449	20	0.0351	0.00420401	20	0.779425	0.241579	0.317379	-0.380484	0.863642	FM1
right	isthmus cingulate	SurfArea	0.169225	0.538587	825.3	131.071	20	882.05	124.969	20	1.40141	0.434359	0.319935	-0.192713	1.06143	FM1
right	isthmus cingulate	GrayVol	0.298566	0.915227	2219.8	330.274	20	2326	306.526	20	1.05402	0.326689	0.31833	-0.297238	0.950616	FM1
right	isthmus cingulate	ThickAvg	0.858979	0.885008	2.3975	0.21249	20	2.386	0.193638	20	-0.178895	-0.0554476	0.316289	-0.675373	0.564478	FM1
right	isthmus cingulate	MeanCurv	0.289593	0.73957	0.1226	0.00806813	20	0.11985	0.00812582	20	-1.07401	-0.332883	0.31841	-0.956967	0.291201	FM1
right	isthmus cingulate	GausCurv	0.650455	0.96958	0.02965	0.00309966	20	0.02915	0.00378744	20	-0.456887	-0.14161	0.316624	-0.762193	0.478973	FM1
right	lateral occipital	SurfArea	0.00781768	0.301333	4587.7	460.671	20	5028.75	529.149	20	2.81142	0.871384	0.330895	0.222831	1.51994	FM1
right	lateral occipital	GrayVol	0.190113	0.915227	11081.8	1431.63	20	11705.5	1523.51	20	1.33419	0.413526	0.31959	-0.21287	1.03992	FM1
right	lateral occipital	ThickAvg	0.0743375	0.28083	2.2051	0.127986	20	2.1291	0.133871	20	-1.83514	-0.568792	0.322559	-1.20101	0.0634225	FM1
right	lateral occipital	MeanCurv	0.39474	0.813187	0.1316	0.00579837	20	0.13015	0.00480433	20	-0.861155	-0.266911	0.317633	-0.889471	0.355649	FM1
right	lateral occipital	GausCurv	0.747544	0.96958	0.03035	0.0025808	20	0.03065	0.00323265	20	0.324343	0.100529	0.316427	-0.519669	0.720726	FM1
right	lateral orbitofrontal	SurfArea	0.428911	0.729149	2716.9	264.621	20	2639.55	341.873	20	-0.800146	-0.248001	0.317441	-0.870186	0.374183	FM1
right	lateral orbitofrontal	GrayVol	0.222575	0.915227	7297.2	738.626	20	7003.35	759.956	20	-1.24003	-0.38434	0.319134	-1.00984	0.241162	FM1
right	lateral orbitofrontal	ThickAvg	0.708476	0.777038	2.5068	0.11979	20	2.48925	0.170239	20	-0.377045	-0.116863	0.316498	-0.737199	0.503472	FM1
right	lateral orbitofrontal	MeanCurv	0.0776428	0.659964	0.1345	0.00842615	20	0.1394	0.00865965	20	1.81364	0.562128	0.322413	-0.0698008	1.19406	FM1
right	lateral orbitofrontal	GausCurv	0.039441	0.57776	0.0373	0.0051921	20	0.04105	0.00589804	20	2.13425	0.661502	0.324761	0.02497	1.29803	FM1
right	lingual	SurfArea	0.666836	0.906144	3137.6	448.894	20	3192.35	341.492	20	0.434112	0.134551	0.316585	-0.485956	0.755058	FM1
right	lingual	GrayVol	0.794499	0.917983	6598.55	1119.12	20	6521.8	674.185	20	-0.262714	-0.081427	0.316359	-0.70149	0.538636	FM1
right	lingual	ThickAvg	0.477907	0.632203	1.99135	0.15117	20	1.9613	0.110624	20	-0.717411	-0.222358	0.317203	-0.844077	0.399361	FM1
right	lingual	MeanCurv	0.401147	0.813187	0.13845	0.00715597	20	0.1401	0.00490864	20	0.850342	0.263559	0.317598	-0.358932	0.886051	FM1
right	lingual	GausCurv	0.771093	0.96958	0.0347	0.00302794	20	0.035	0.00343358	20	0.293064	0.0908337	0.316391	-0.529292	0.71096	FM1
right	medial orbitofrontal	SurfArea	0.883812	0.926244	1987.6	190.727	20	1996.65	198.238	20	0.147125	0.0456007	0.316269	-0.574286	0.665488	FM1
right	medial orbitofrontal	GrayVol	0.515657	0.915227	5165	486.423	20	5276.5	583.526	20	0.656388	0.203444	0.317045	-0.417963	0.824852	FM1
right	medial orbitofrontal	ThickAvg	0.669871	0.763865	2.3711	0.0891344	20	2.3867	0.135484	20	0.430184	0.133333	0.316579	-0.487161	0.753828	FM1
right	medial orbitofrontal	MeanCurv	0.608385	0.962097	0.1323	0.00948739	20	0.13375	0.00821344	20	0.516753	0.160165	0.316734	-0.460634	0.780964	FM1
right	medial orbitofrontal	GausCurv	0.71878	0.96958	0.0344	0.00639408	20	0.0351	0.00579383	20	0.362805	0.11245	0.316478	-0.507847	0.732746	FM1
right	middle temporal	SurfArea	0.338703	0.64204	3227.8	434.423	20	3352.6	378.033	20	0.969173	0.300391	0.318006	-0.322902	0.923683	FM1
right	middle temporal	GrayVol	0.426989	0.915227	10817.7	1504.06	20	10467.1	1243.69	20	-0.803271	-0.24897	0.317451	-0.871173	0.373233	FM1
right	middle temporal	ThickAvg	0.00804617	0.0683924	2.6251	0.120404	20	2.5032	0.152513	20	-2.80555	-0.869566	0.330835	-1.518	-0.221129	FM1
right	middle temporal	MeanCurv	0.155315	0.711178	0.1214	0.00531532	20	0.1181	0.00863225	20	-1.45579	-0.451215	0.320226	-1.07886	0.176428	FM1
right	middle temporal	GausCurv	0.351311	0.96958	0.0278	0.00313889	20	0.0293	0.00634201	20	0.947985	0.293823	0.317929	-0.329318	0.916965	FM1
right	parahippocampal	SurfArea	0.306661	0.64204	579.9	70.0443	20	604.1	77.4576	20	1.03633	0.321207	0.31826	-0.302583	0.944997	FM1
right	parahippocampal	GrayVol	0.879708	0.93469	1866.5	240.792	20	1855.25	225.951	20	-0.152365	-0.0472248	0.316272	-0.667118	0.572668	FM1
right	parahippocampal	ThickAvg	0.0866528	0.29462	2.7271	0.186111	20	2.6106	0.23001	20	-1.76089	-0.545781	0.322061	-1.17702	0.0854594	FM1
right	parahippocampal	MeanCurv	0.417021	0.813187	0.0906	0.0104297	20	0.0876	0.012584	20	-0.820861	-0.254422	0.317505	-0.876731	0.367887	FM1
right	parahippocampal	GausCurv	0.659568	0.96958	0.0208	0.0050638	20	0.02005	0.00560521	20	-0.444026	-0.137624	0.316602	-0.758163	0.482916	FM1
right	paracentral	SurfArea	0.713329	0.912102	1351.9	160.824	20	1333.95	145.474	20	-0.370173	-0.114733	0.316488	-0.735049	0.505583	FM1
right	paracentral	GrayVol	0.632265	0.915227	3499.4	440.409	20	3568.95	470.829	20	0.482451	0.149533	0.316669	-0.471139	0.770205	FM1
right	paracentral	ThickAvg	0.525794	0.662111	2.43205	0.0978175	20	2.4581	0.153046	20	0.64139	0.198796	0.317008	-0.42254	0.820131	FM1
right	paracentral	MeanCurv	0.822468	0.983951	0.1064	0.00662054	20	0.107	0.00984619	20	0.22615	0.0700942	0.316325	-0.549903	0.690091	FM1
right	paracentral	GausCurv	0.799935	0.96958	0.02405	0.00292853	20	0.0244	0.0053744	20	0.255738	0.0792649	0.316352	-0.540785	0.699315	FM1
right	pars opercularis	SurfArea	0.048745	0.301333	1257.45	165.07	20	1389.35	236.671	20	2.04427	0.633612	0.324065	-0.00155554	1.26878	FM1
right	pars opercularis	GrayVol	0.0273631	0.310115	3468.7	434.524	20	3921.25	757.161	20	2.31832	0.718553	0.326273	0.0790586	1.35805	FM1
right	pars opercularis	ThickAvg	0.141781	0.351504	2.4658	0.11467	20	2.52515	0.134581	20	1.50118	0.465283	0.320478	-0.162854	1.09342	FM1
right	pars opercularis	MeanCurv	0.0521676	0.578885	0.11415	0.00613253	20	0.11025	0.00617188	20	-2.00462	-0.621322	0.323768	-1.25591	0.0132631	FM1
right	pars opercularis	GausCurv	0.857897	0.96958	0.0231	0.00374025	20	0.0229	0.003259	20	-0.180295	-0.0558817	0.316289	-0.675809	0.564046	FM1
right	pars orbitalis	SurfArea	0.349345	0.64204	807	97.9237	20	839.25	116.455	20	0.9479	0.293797	0.317929	-0.329344	0.916938	FM1
right	pars orbitalis	GrayVol	0.729798	0.915227	2774.5	377.962	20	2736.35	312.163	20	-0.348042	-0.107874	0.316458	-0.728131	0.512383	FM1
right	pars orbitalis	ThickAvg	0.15307	0.351504	2.65625	0.193839	20	2.56455	0.203808	20	-1.45803	-0.451908	0.320239	-1.07958	0.17576	FM1
right	pars orbitalis	MeanCurv	0.0380216	0.578885	0.1371	0.0101198	20	0.14495	0.0127794	20	2.15362	0.667505	0.324915	0.0306719	1.30434	FM1
right	pars orbitalis	GausCurv	0.0127487	0.57776	0.033	0.00634947	20	0.0402	0.0104055	20	2.64152	0.818725	0.329209	0.173475	1.46398	FM1
right	pars triangularis	SurfArea	0.0351543	0.301333	1400.5	184.116	20	1574.7	302.156	20	2.20174	0.682419	0.325302	0.044828	1.32001	FM1
right	pars triangularis	GrayVol	0.177231	0.915227	3864.3	520.326	20	4141.6	734.501	20	1.37772	0.427017	0.319811	-0.199813	1.05385	FM1
right	pars triangularis	ThickAvg	0.189052	0.414694	2.3544	0.0870495	20	2.307	0.131925	20	-1.34116	-0.415687	0.319625	-1.04215	0.210778	FM1
right	pars triangularis	MeanCurv	0.956468	0.983951	0.12025	0.00750351	20	0.1201	0.00962398	20	-0.0549698	-0.0170376	0.316234	-0.636855	0.60278	FM1
right	pars triangularis	GausCurv	0.251383	0.96958	0.0251	0.00380996	20	0.0268	0.00528752	20	1.16655	0.361567	0.318801	-0.263283	0.986417	FM1
right	pericalcarine	SurfArea	0.615101	0.889933	1592.45	213.86	20	1552.25	282.595	20	-0.507286	-0.157231	0.316716	-0.777994	0.463532	FM1
right	pericalcarine	GrayVol	0.198021	0.915227	2261.3	439.136	20	2089.95	386.108	20	-1.3105	-0.406183	0.319472	-1.03235	0.219982	FM1
right	pericalcarine	ThickAvg	0.25867	0.47337	1.57805	0.188891	20	1.51815	0.136865	20	-1.14841	-0.355943	0.318722	-0.980638	0.268752	FM1
right	pericalcarine	MeanCurv	0.790871	0.983951	0.13565	0.00819676	20	0.1365	0.0116235	20	0.267266	0.0828379	0.316363	-0.537234	0.70291	FM1
right	pericalcarine	GausCurv	0.632649	0.96958	0.0331	0.0035674	20	0.0325	0.00427354	20	-0.482013	-0.149398	0.316669	-0.770068	0.471273	FM1
right	postcentral	SurfArea	0.664738	0.906144	3585.5	366.579	20	3654.15	598.394	20	0.437494	0.135599	0.316591	-0.484919	0.756117	FM1
right	postcentral	GrayVol	0.413256	0.915227	8280.9	1148.24	20	8594.1	1244.15	20	0.827317	0.256423	0.317525	-0.365925	0.878771	FM1
right	postcentral	ThickAvg	0.154889	0.351504	2.0477	0.127646	20	2.1243	0.197576	20	1.45634	0.451387	0.320229	-0.176263	1.07904	FM1
right	postcentral	MeanCurv	0.879022	0.983951	0.10205	0.00685546	20	0.10245	0.00943942	20	0.153337	0.0475259	0.316272	-0.572368	0.66742	FM1
right	postcentral	GausCurv	0.815185	0.96958	0.0221	0.00338573	20	0.0224	0.00458143	20	0.235511	0.0729955	0.316333	-0.547017	0.693008	FM1
right	posterior cingulate	SurfArea	0.228249	0.55432	1037.7	181.753	20	1110.25	192.743	20	1.22471	0.379592	0.319063	-0.245771	1.00496	FM1
right	posterior cingulate	GrayVol	0.467858	0.915227	2874	533.123	20	2992.6	488.693	20	0.733385	0.227309	0.317247	-0.394496	0.849114	FM1
right	posterior cingulate	ThickAvg	0.643587	0.75455	2.4944	0.118932	20	2.4742	0.152754	20	-0.466632	-0.14463	0.316641	-0.765247	0.475986	FM1
right	posterior cingulate	MeanCurv	0.425872	0.813187	0.1326	0.0104095	20	0.13495	0.00786381	20	0.805576	0.249684	0.317458	-0.372532	0.871901	FM1
right	posterior cingulate	GausCurv	0.906169	0.96958	0.03015	0.00453379	20	0.03	0.00337171	20	-0.118727	-0.0367989	0.316255	-0.656658	0.58306	FM1
right	precentral	SurfArea	0.461809	0.765928	4375.65	358.279	20	4487.25	566.278	20	0.7448	0.230847	0.317279	-0.39102	0.852714	FM1
right	precentral	GrayVol	0.934038	0.961942	11914.3	1148.35	20	11962.2	2293.61	20	0.083514	0.0258847	0.316241	-0.593948	0.645717	FM1
right	precentral	ThickAvg	0.370169	0.603222	2.50895	0.103451	20	2.4547	0.245011	20	-0.912231	-0.282742	0.317804	-0.905637	0.340154	FM1
right	precentral	MeanCurv	0.134002	0.711178	0.10915	0.00847457	20	0.1051	0.00825195	20	-1.53123	-0.474598	0.320649	-1.10307	0.153874	FM1
right	precentral	GausCurv	0.555451	0.96958	0.02465	0.00540248	20	0.0237	0.00466905	20	-0.59499	-0.184414	0.316899	-0.805537	0.436708	FM1
right	precuneus	SurfArea	0.253533	0.594492	3446.15	408.756	20	3621	535.57	20	1.16063	0.359731	0.318775	-0.265069	0.98453	FM1
right	precuneus	GrayVol	0.663188	0.915227	8790.8	1036.81	20	8958.5	1356.89	20	0.439181	0.136122	0.316594	-0.484402	0.756646	FM1
right	precuneus	ThickAvg	0.129498	0.351504	2.42405	0.0937508	20	2.3747	0.107128	20	-1.55033	-0.480516	0.320759	-1.1092	0.148171	FM1
right	precuneus	MeanCurv	0.13437	0.711178	0.1274	0.00766674	20	0.1242	0.0053173	20	-1.53382	-0.4754	0.320663	-1.1039	0.153101	FM1
right	precuneus	GausCurv	0.358611	0.96958	0.02755	0.00359056	20	0.02655	0.00320321	20	-0.929426	-0.288071	0.317864	-0.911084	0.334942	FM1
right	rostral anterior cingulate	SurfArea	0.811676	0.926244	548.4	113.599	20	557.6	128.436	20	0.239953	0.0743721	0.316337	-0.545649	0.694393	FM1
right	rostral anterior cingulate	GrayVol	0.922075	0.961942	1826.25	366.549	20	1839.15	456.788	20	0.0985029	0.0305305	0.316246	-0.589312	0.650373	FM1
right	rostral anterior cingulate	ThickAvg	0.223727	0.446961	2.7528	0.159513	20	2.69685	0.124089	20	-1.23811	-0.383746	0.319125	-1.00923	0.241739	FM1
right	rostral anterior cingulate	MeanCurv	0.22617	0.73957	0.13755	0.0143947	20	0.1324	0.0119534	20	-1.23092	-0.381519	0.319092	-1.00694	0.243901	FM1
right	rostral anterior cingulate	GausCurv	0.511707	0.96958	0.03285	0.00637656	20	0.03155	0.00603041	20	-0.662428	-0.205316	0.31706	-0.826754	0.416121	FM1
right	rostral middle frontal	SurfArea	0.169725	0.538587	5371.8	686.33	20	5810.05	1212.3	20	1.40687	0.436054	0.319964	-0.191075	1.06318	FM1
right	rostral middle frontal	GrayVol	0.154857	0.915227	13613	1901.53	20	14708.4	2777.37	20	1.45533	0.451072	0.320224	-0.176567	1.07871	FM1
right	rostral middle frontal	ThickAvg	0.383288	0.603222	2.171	0.0562392	20	2.1961	0.113548	20	0.88587	0.274571	0.317714	-0.348149	0.897291	FM1
right	rostral middle frontal	MeanCurv	0.765245	0.983951	0.1333	0.00778054	20	0.13265	0.00572414	20	-0.300941	-0.0932752	0.3164	-0.713419	0.526868	FM1
right	rostral middle frontal	GausCurv	0.594542	0.96958	0.03095	0.00446595	20	0.0318	0.00549258	20	0.53698	0.166434	0.316775	-0.454444	0.787313	FM1
right	superior frontal	SurfArea	0.143292	0.538587	6233.1	805.088	20	6595.7	727.028	20	1.49487	0.463327	0.320443	-0.16474	1.09139	FM1
right	superior frontal	GrayVol	0.0780325	0.663277	18642.2	2456.11	20	19934.3	2031.74	20	1.81289	0.561896	0.322407	-0.0700224	1.19382	FM1
right	superior frontal	ThickAvg	0.399217	0.603222	2.62525	0.0967242	20	2.65485	0.121336	20	0.853093	0.264412	0.317607	-0.358097	0.886921	FM1
right	superior frontal	MeanCurv	0.341998	0.775196	0.12415	0.00622622	20	0.12215	0.00689985	20	-0.962397	-0.29829	0.317981	-0.921534	0.324953	FM1
right	superior frontal	GausCurv	0.676395	0.96958	0.02835	0.00539273	20	0.0277	0.00431765	20	-0.420786	-0.130421	0.316564	-0.750886	0.490044	FM1
right	superior parietal	SurfArea	0.928826	0.947415	4939.1	473.364	20	4919.45	852.968	20	-0.0900833	-0.0279209	0.316243	-0.647757	0.591916	FM1
right	superior parietal	GrayVol	0.654442	0.915227	12203	1334.2	20	11919.1	2470.77	20	-0.452232	-0.140167	0.316616	-0.760734	0.4804	FM1
right	superior parietal	ThickAvg	0.735517	0.781487	2.2252	0.086708	20	2.21445	0.111464	20	-0.340434	-0.105516	0.316448	-0.725754	0.514722	FM1
right	superior parietal	MeanCurv	0.286667	0.73957	0.11905	0.00533583	20	0.11675	0.00785979	20	-1.08274	-0.335591	0.318446	-0.959745	0.288563	FM1
right	superior parietal	GausCurv	0.964367	0.978761	0.02405	0.00270429	20	0.0241	0.00416628	20	0.0450185	0.0139533	0.316232	-0.605861	0.633767	FM1
right	superior temporal	SurfArea	0.0935026	0.454155	3265.8	403.531	20	3487.1	410.004	20	1.72037	0.53322	0.321798	-0.0975045	1.16394	FM1
right	superior temporal	GrayVol	0.66273	0.915227	10063.6	1306.85	20	10234.1	1140.23	20	0.439645	0.136266	0.316595	-0.484259	0.756791	FM1
right	superior temporal	ThickAvg	0.0205874	0.116662	2.65555	0.133267	20	2.54975	0.143401	20	-2.41694	-0.749118	0.327131	-1.3903	-0.107941	FM1
right	superior temporal	MeanCurv	0.315405	0.73957	0.1022	0.00908788	20	0.09935	0.00862234	20	-1.01742	-0.315345	0.318187	-0.938992	0.308302	FM1
right	superior temporal	GausCurv	0.923315	0.96958	0.02225	0.00501445	20	0.0224	0.00477273	20	0.0969016	0.0300342	0.316246	-0.589807	0.649876	FM1
right	supramarginal	SurfArea	0.734209	0.912102	3274.05	473.165	20	3333.45	615.409	20	0.342202	0.106064	0.31645	-0.514178	0.726306	FM1
right	supramarginal	GrayVol	0.680235	0.915227	9031	1479.21	20	8811.05	1848.47	20	-0.415485	-0.128778	0.316555	-0.749226	0.491671	FM1
right	supramarginal	ThickAvg	0.443738	0.615799	2.5047	0.105846	20	2.46675	0.191301	20	-0.776276	-0.240603	0.31737	-0.862648	0.381442	FM1
right	supramarginal	MeanCurv	0.0476693	0.578885	0.1194	0.00550024	20	0.11515	0.00745001	20	-2.05245	-0.636148	0.324127	-1.27144	-0.000858543	FM1
right	supramarginal	GausCurv	0.926805	0.96958	0.02565	0.00355816	20	0.02575	0.0032747	20	0.0924812	0.0286641	0.316244	-0.591174	0.648502	FM1
right	frontal pole	SurfArea	0.220029	0.55432	318.8	34.6602	20	333.05	37.5478	20	1.24713	0.386543	0.319167	-0.239025	1.01211	FM1
right	frontal pole	GrayVol	0.550275	0.915227	1193.75	163.064	20	1223.5	148.762	20	0.602766	0.186825	0.316917	-0.434333	0.807982	FM1
right	frontal pole	ThickAvg	0.387769	0.603222	2.67345	0.246144	20	2.601	0.277296	20	-0.873844	-0.270844	0.317674	-0.893485	0.351798	FM1
right	frontal pole	MeanCurv	0.440464	0.813187	0.1683	0.0155431	20	0.1724	0.0176468	20	0.779716	0.241669	0.31738	-0.380396	0.863734	FM1
right	frontal pole	GausCurv	0.483838	0.96958	0.04565	0.00843099	20	0.0477	0.00984672	20	0.707234	0.219204	0.317176	-0.402461	0.840869	FM1
right	temporal pole	SurfArea	0.549723	0.851671	482.65	55.3784	20	470.95	66.6653	20	-0.603742	-0.187127	0.316919	-0.808288	0.434035	FM1
right	temporal pole	GrayVol	0.539496	0.915227	2549.6	473.117	20	2453.15	511.277	20	-0.619209	-0.191921	0.316955	-0.813152	0.429311	FM1
right	temporal pole	ThickAvg	0.0550658	0.244846	3.5121	0.46446	20	3.24895	0.369709	20	-1.98242	-0.614442	0.323604	-1.2487	0.0198211	FM1
right	temporal pole	MeanCurv	0.156878	0.711178	0.14525	0.01363	20	0.15365	0.0220317	20	1.45003	0.44943	0.320195	-0.178153	1.07701	FM1
right	temporal pole	GausCurv	0.198013	0.961777	0.04625	0.00897291	20	0.0507	0.0122264	20	1.31224	0.406723	0.319481	-0.219459	1.0329	FM1
right	transverse temporal	SurfArea	0.0400274	0.301333	287.6	39.5879	20	312.95	35.682	20	2.12717	0.659307	0.324705	0.022884	1.29573	FM1
right	transverse temporal	GrayVol	0.507828	0.915227	805.6	144.859	20	835.2	134.975	20	0.668575	0.207222	0.317075	-0.414246	0.828689	FM1
right	transverse temporal	ThickAvg	0.565268	0.687692	2.4744	0.181335	20	2.4411	0.181716	20	-0.580105	-0.179801	0.316866	-0.800858	0.441257	FM1
right	transverse temporal	MeanCurv	0.210685	0.73957	0.1161	0.0189983	20	0.1228	0.0138245	20	1.27526	0.395261	0.319301	-0.230568	1.02109	FM1
right	transverse temporal	GausCurv	0.54197	0.96958	0.02455	0.00750772	20	0.02575	0.00439946	20	0.61672	0.191149	0.316949	-0.430071	0.81237	FM1
right	insula	SurfArea	0.563606	0.851671	2057.2	223.468	20	2096.6	203.764	20	0.58264	0.180587	0.316872	-0.440482	0.801655	FM1
right	insula	GrayVol	0.857649	0.925717	5993.25	669.298	20	5956.15	629.357	20	-0.180595	-0.0559744	0.31629	-0.675902	0.563953	FM1
right	insula	ThickAvg	0.0576109	0.244846	2.94195	0.105825	20	2.8665	0.135616	20	-1.96154	-0.607971	0.323451	-1.24193	0.0259926	FM1
right	insula	MeanCurv	0.401024	0.813187	0.12555	0.00949501	20	0.1234	0.00612501	20	-0.850956	-0.26375	0.3176	-0.886245	0.358746	FM1
right	insula	GausCurv	0.625512	0.96958	0.03395	0.0069394	20	0.0331	0.00333877	20	-0.493625	-0.152997	0.31669	-0.773709	0.467716	FM1
left	bankssts	SurfArea	0.622249	0.967226	883.606	132.762	33	868.788	109.218	33	-0.495156	-0.120465	0.246406	-0.603421	0.362491	FM2
left	bankssts	GrayVol	0.677453	0.997896	2131.21	324.952	33	2100.15	276.959	33	-0.417901	-0.10167	0.246342	-0.5845	0.38116	FM2
left	bankssts	ThickAvg	0.905755	0.983975	2.48939	0.124679	33	2.49294	0.117535	33	0.118866	0.0289185	0.246196	-0.453625	0.511462	FM2
left	bankssts	MeanCurv	0.257883	0.765323	0.099	0.00992472	33	0.0960909	0.0107598	33	-1.14164	-0.277747	0.247367	-0.762586	0.207093	FM2
left	bankssts	GausCurv	0.610485	0.883255	0.0186061	0.00308159	33	0.0182121	0.00316976	33	-0.511899	-0.124538	0.246422	-0.607524	0.358448	FM2
left	caudal anterior cingulate	SurfArea	0.339189	0.967226	526.485	149.265	33	558.273	116.826	33	0.963384	0.234379	0.247027	-0.249794	0.718551	FM2
left	caudal anterior cingulate	GrayVol	0.596524	0.997896	1395.73	459.922	33	1450.24	367.063	33	0.532195	0.129476	0.246441	-0.353548	0.6125	FM2
left	caudal anterior cingulate	ThickAvg	0.0935311	0.983975	2.44767	0.191184	33	2.37448	0.156062	33	-1.70344	-0.414425	0.248812	-0.902096	0.0732453	FM2
left	caudal anterior cingulate	MeanCurv	0.422032	0.833043	0.122424	0.0144893	33	0.12497	0.0108238	33	0.80851	0.1967	0.246778	-0.286984	0.680384	FM2
left	caudal anterior cingulate	GausCurv	0.556499	0.867209	0.0211515	0.00578857	33	0.0204242	0.00404684	33	-0.591523	-0.14391	0.246501	-0.627052	0.339233	FM2
left	caudal middle frontal	SurfArea	0.858177	0.967226	1838	286.828	33	1849.97	254.143	33	0.179428	0.0436524	0.246212	-0.438924	0.526229	FM2
left	caudal middle frontal	GrayVol	0.711701	0.997896	4835.7	789.466	33	4907.24	776.232	33	0.371219	0.0903127	0.246308	-0.392452	0.573077	FM2
left	caudal middle frontal	ThickAvg	0.748992	0.983975	2.46861	0.118075	33	2.47745	0.105241	33	0.321369	0.0781847	0.246277	-0.404518	0.560888	FM2
left	caudal middle frontal	MeanCurv	0.172079	0.731334	0.111818	0.00844265	33	0.114273	0.00571332	33	1.38318	0.336508	0.247919	-0.149413	0.82243	FM2
left	caudal middle frontal	GausCurv	0.14695	0.776048	0.0222727	0.00276442	33	0.0232424	0.00259844	33	1.46826	0.357208	0.248138	-0.129143	0.84356	FM2
left	cuneus	SurfArea	0.65361	0.967226	1537.52	193.941	33	1517.39	167.626	33	-0.450911	-0.109701	0.246368	-0.592582	0.373181	FM2
left	cuneus	GrayVol	0.785656	0.997896	2871.33	412.11	33	2842.58	442.788	33	-0.273105	-0.0664429	0.246251	-0.549095	0.416209	FM2
left	cuneus	ThickAvg	0.916557	0.983975	1.79591	0.124348	33	1.79939	0.144059	33	0.105195	0.0255926	0.246193	-0.456946	0.508131	FM2
left	cuneus	MeanCurv	0.420277	0.833043	0.136818	0.00732911	33	0.138273	0.00723823	33	0.811167	0.197346	0.246781	-0.286346	0.681038	FM2
left	cuneus	GausCurv	0.310394	0.821875	0.0346364	0.00367269	33	0.0355152	0.00329887	33	1.02259	0.248783	0.247133	-0.235598	0.733165	FM2
left	entorhinal	SurfArea	0.859702	0.967226	402.061	64.8262	33	399.121	69.6432	33	-0.177471	-0.0431764	0.246212	-0.525751	0.439398	FM2
left	entorhinal	GrayVol	0.991782	0.997896	1767.7	303.321	33	1768.52	338.48	33	0.0103412	0.00251588	0.246183	-0.480003	0.485035	FM2
left	entorhinal	ThickAvg	0.994477	0.994477	3.26324	0.191776	33	3.26361	0.231419	33	0.00695026	0.00169091	0.246183	-0.480828	0.48421	FM2
left	entorhinal	MeanCurv	0.0557314	0.566012	0.112758	0.00967287	33	0.107515	0.0120367	33	-1.95026	-0.474473	0.249623	-0.963734	0.0147876	FM2
left	entorhinal	GausCurv	0.314246	0.821875	0.030303	0.00505893	33	0.0288788	0.00627872	33	-1.01469	-0.246861	0.247119	-0.731214	0.237492	FM2
left	fusiform	SurfArea	0.69054	0.967226	2819.61	264.953	33	2844.79	246.227	33	0.399939	0.0972998	0.246329	-0.385504	0.580104	FM2
left	fusiform	GrayVol	0.778446	0.997896	8659.48	906.826	33	8724.15	952.046	33	0.282536	0.0687374	0.246256	-0.413924	0.551398	FM2
left	fusiform	ThickAvg	0.893303	0.983975	2.70509	0.0917161	33	2.70818	0.094732	33	0.134662	0.0327614	0.246199	-0.44979	0.515312	FM2
left	fusiform	MeanCurv	0.887564	0.969086	0.125455	0.00656264	33	0.125667	0.0055321	33	0.141967	0.0345388	0.246201	-0.448016	0.517093	FM2
left	fusiform	GausCurv	0.138046	0.776048	0.0279091	0.00237649	33	0.0288485	0.00269399	33	1.50218	0.365459	0.248229	-0.121071	0.851989	FM2
left	inferior parietal	SurfArea	0.19402	0.967226	4211.48	639.305	33	4028.36	482.272	33	-1.31361	-0.319583	0.247749	-0.805172	0.166005	FM2
left	inferior parietal	GrayVol	0.201905	0.997896	11265.5	1929.28	33	10736	1352.77	33	-1.29094	-0.314068	0.247696	-0.799553	0.171416	FM2
left	inferior parietal	ThickAvg	0.658178	0.983975	2.45467	0.0960881	33	2.46448	0.0828482	33	0.444548	0.108153	0.246363	-0.374719	0.591024	FM2
left	inferior parietal	MeanCurv	0.779918	0.969086	0.122061	0.00586802	33	0.121667	0.0055321	33	-0.28061	-0.0682687	0.246255	-0.550928	0.41439	FM2
left	inferior parietal	GausCurv	0.870222	0.984446	0.0247576	0.00239831	33	0.0248485	0.00209346	33	0.164045	0.03991	0.246207	-0.442657	0.522477	FM2
left	inferior temporal	SurfArea	0.619884	0.967226	3010.79	322.487	33	3055.64	403.788	33	0.498556	0.121292	0.246409	-0.36167	0.604254	FM2
left	inferior temporal	GrayVol	0.786713	0.997896	9684.82	1136.99	33	9772.79	1471.17	33	0.271792	0.0661233	0.24625	-0.416527	0.548774	FM2
left	inferior temporal	ThickAvg	0.901556	0.983975	2.74224	0.150464	33	2.73812	0.116984	33	-0.124217	-0.0302204	0.246197	-0.512767	0.452326	FM2
left	inferior temporal	MeanCurv	0.0713937	0.566012	0.122485	0.00670877	33	0.125667	0.00737253	33	1.83368	0.446109	0.249226	-0.0423744	0.934593	FM2
left	inferior temporal	GausCurv	0.0963588	0.728044	0.0277273	0.00305443	33	0.0290303	0.00321602	33	1.68765	0.410584	0.248763	-0.0769923	0.89816	FM2
left	isthmus cingulate	SurfArea	0.924554	0.967226	901.939	123.921	33	899.091	119.441	33	-0.0950734	-0.0231301	0.246191	-0.505665	0.459405	FM2
left	isthmus cingulate	GrayVol	0.620603	0.997896	2165.61	306.176	33	2202.33	293.537	33	0.497417	0.121015	0.246408	-0.361945	0.603975	FM2
left	isthmus cingulate	ThickAvg	0.158889	0.983975	2.21621	0.123469	33	2.2593	0.122116	33	1.42544	0.346791	0.248027	-0.139341	0.832923	FM2
left	isthmus cingulate	MeanCurv	0.912081	0.969086	0.124576	0.00777428	33	0.124394	0.00531472	33	-0.110909	-0.0269827	0.246194	-0.509523	0.455558	FM2
left	isthmus cingulate	GausCurv	0.637902	0.885252	0.0303333	0.00334166	33	0.030697	0.00288839	33	0.472935	0.115059	0.246387	-0.367859	0.597977	FM2
left	lateral occipital	SurfArea	0.318036	0.967226	4843.15	589.763	33	4697.58	585.426	33	-1.00635	-0.244832	0.247104	-0.729155	0.239491	FM2
left	lateral occipital	GrayVol	0.579821	0.997896	10929.1	1352.57	33	10732.5	1512.99	33	-0.556519	-0.135394	0.246465	-0.618465	0.347678	FM2
left	lateral occipital	ThickAvg	0.407621	0.983975	2.08133	0.113719	33	2.10485	0.115453	33	0.833576	0.202798	0.246815	-0.280959	0.686555	FM2
left	lateral occipital	MeanCurv	0.978814	0.978814	0.131394	0.00523175	33	0.131364	0.00390367	33	-0.0266679	-0.00648793	0.246184	-0.489008	0.476032	FM2
left	lateral occipital	GausCurv	0.600646	0.883255	0.0329394	0.00324942	33	0.0325758	0.00227802	33	-0.526393	-0.128064	0.246435	-0.611077	0.354949	FM2
left	lateral orbitofrontal	SurfArea	0.768699	0.967226	2365.58	261.301	33	2346	276.964	33	-0.295332	-0.0718504	0.246262	-0.554525	0.410824	FM2
left	lateral orbitofrontal	GrayVol	0.834485	0.997896	6677.52	736.97	33	6641	675.572	33	-0.209814	-0.0510449	0.246223	-0.533642	0.431552	FM2
left	lateral orbitofrontal	ThickAvg	0.720977	0.983975	2.60309	0.112792	33	2.61288	0.108833	33	0.358734	0.0872751	0.2463	-0.395473	0.570023	FM2
left	lateral orbitofrontal	MeanCurv	0.060675	0.566012	0.127879	0.00590422	33	0.130667	0.00595644	33	1.90956	0.46457	0.249482	-0.0244141	0.953554	FM2
left	lateral orbitofrontal	GausCurv	0.0928865	0.728044	0.0308485	0.00319297	33	0.0321818	0.00315688	33	1.70585	0.41501	0.248819	-0.0726754	0.902695	FM2
left	lingual	SurfArea	0.546972	0.967226	2919.88	446.075	33	2983.79	410.598	33	0.605546	0.147321	0.246517	-0.335851	0.630494	FM2
left	lingual	GrayVol	0.373479	0.997896	5758.18	862.309	33	5953	903.121	33	0.896262	0.218049	0.246913	-0.265902	0.701999	FM2
left	lingual	ThickAvg	0.296496	0.983975	1.88076	0.11453	33	1.91055	0.11538	33	1.05257	0.256076	0.24719	-0.228416	0.740568	FM2
left	lingual	MeanCurv	0.589167	0.969086	0.136303	0.00687607	33	0.137182	0.00626226	33	0.542803	0.132057	0.246451	-0.350987	0.615101	FM2
left	lingual	GausCurv	0.427861	0.867209	0.0363636	0.00317035	33	0.037	0.00330719	33	0.79794	0.194128	0.246762	-0.289526	0.677782	FM2
left	medial orbitofrontal	SurfArea	0.627747	0.967226	1675.61	170.481	33	1695.09	153.959	33	0.487272	0.118547	0.246399	-0.364395	0.601489	FM2
left	medial orbitofrontal	GrayVol	0.561911	0.997896	4433.7	545.234	33	4504.24	430.765	33	0.58321	0.141887	0.246493	-0.341238	0.625013	FM2
left	medial orbitofrontal	ThickAvg	0.59211	0.983975	2.34612	0.16212	33	2.36297	0.0767657	33	0.539577	0.131272	0.246448	-0.351766	0.61431	FM2
left	medial orbitofrontal	MeanCurv	0.0998844	0.566012	0.125333	0.00749444	33	0.128636	0.00853968	33	1.67001	0.406291	0.24871	-0.0811807	0.893762	FM2
left	medial orbitofrontal	GausCurv	0.308191	0.821875	0.0309697	0.00486367	33	0.0322424	0.00519633	33	1.02724	0.249914	0.247142	-0.234485	0.734312	FM2
left	middle temporal	SurfArea	0.987724	0.991197	2788.21	280.73	33	2787.09	308.308	33	-0.0154469	-0.00375802	0.246183	-0.486277	0.478761	FM2
left	middle temporal	GrayVol	0.991947	0.997896	9342.09	1022.71	33	9339.48	1066.32	33	-0.0101325	-0.0024651	0.246183	-0.484984	0.480054	FM2
left	middle temporal	ThickAvg	0.92728	0.983975	2.761	0.142259	33	2.75794	0.128757	33	-0.0916316	-0.0222928	0.246191	-0.504826	0.460241	FM2
left	middle temporal	MeanCurv	0.657785	0.969086	0.120667	0.00714872	33	0.121455	0.00723313	33	0.44505	0.108275	0.246363	-0.374597	0.591147	FM2
left	middle temporal	GausCurv	0.473694	0.867209	0.0253636	0.00274793	33	0.0258485	0.00271709	33	0.720741	0.175347	0.246656	-0.308098	0.658792	FM2
left	parahippocampal	SurfArea	0.557413	0.967226	590.727	46.6632	33	599.97	76.8662	33	0.590445	0.143648	0.2465	-0.339493	0.626788	FM2
left	parahippocampal	GrayVol	0.892722	0.997896	1924.85	250.442	33	1916.12	272.716	33	-0.135402	-0.0329414	0.2462	-0.515493	0.44961	FM2
left	parahippocampal	ThickAvg	0.840775	0.983975	2.78624	0.285299	33	2.77248	0.268509	33	-0.201723	-0.0490765	0.24622	-0.531668	0.433515	FM2
left	parahippocampal	MeanCurv	0.78321	0.969086	0.0910303	0.0127414	33	0.0899697	0.0179852	33	-0.276425	-0.0672506	0.246253	-0.549906	0.415404	FM2
left	parahippocampal	GausCurv	0.984446	0.984446	0.0209394	0.00497456	33	0.0209697	0.00736752	33	0.019582	0.00476404	0.246183	-0.477755	0.487283	FM2
left	paracentral	SurfArea	0.700967	0.967226	1165.88	134.753	33	1153	136.479	33	-0.385742	-0.0938459	0.246318	-0.57663	0.388938	FM2
left	paracentral	GrayVol	0.640708	0.997896	3024	402.717	33	3070.42	401.554	33	0.468937	0.114086	0.246383	-0.368825	0.596997	FM2
left	paracentral	ThickAvg	0.185292	0.983975	2.39206	0.12168	33	2.43606	0.144233	33	1.33946	0.325873	0.247812	-0.159838	0.811583	FM2
left	paracentral	MeanCurv	0.409801	0.833043	0.101333	0.00835414	33	0.0998485	0.00597976	33	-0.830255	-0.20199	0.24681	-0.685738	0.281757	FM2
left	paracentral	GausCurv	0.513953	0.867209	0.0205152	0.00296986	33	0.021	0.00303109	33	0.65635	0.159681	0.246575	-0.323606	0.642968	FM2
left	pars opercularis	SurfArea	0.719967	0.967226	1476.52	235.325	33	1495.61	193.258	33	0.360148	0.0876193	0.246301	-0.395131	0.570369	FM2
left	pars opercularis	GrayVol	0.906548	0.997896	4235.12	722.994	33	4253.76	549.465	33	0.117893	0.0286818	0.246196	-0.453862	0.511225	FM2
left	pars opercularis	ThickAvg	0.74019	0.983975	2.54664	0.120867	33	2.53761	0.0982029	33	-0.333104	-0.0810397	0.246284	-0.563756	0.401677	FM2
left	pars opercularis	MeanCurv	0.541121	0.943494	0.113242	0.00876438	33	0.114455	0.0071811	33	0.61454	0.149509	0.246527	-0.333683	0.632702	FM2
left	pars opercularis	GausCurv	0.71795	0.938858	0.023	0.00333542	33	0.0232727	0.00274172	33	0.36286	0.0882789	0.246303	-0.394475	0.571033	FM2
left	pars orbitalis	SurfArea	0.489452	0.967226	647.879	63.8038	33	660.061	77.8291	33	0.695346	0.169168	0.246623	-0.314212	0.652549	FM2
left	pars orbitalis	GrayVol	0.471857	0.997896	2134.3	242.535	33	2178.48	253.281	33	0.723757	0.17608	0.24666	-0.307372	0.659533	FM2
left	pars orbitalis	ThickAvg	0.834536	0.983975	2.63427	0.190812	33	2.64276	0.132447	33	0.209845	0.0510525	0.246223	-0.431545	0.53365	FM2
left	pars orbitalis	MeanCurv	0.937901	0.978814	0.144152	0.0101646	33	0.14397	0.00865839	33	-0.0782228	-0.0190306	0.246189	-0.50156	0.463499	FM2
left	pars orbitalis	GausCurv	0.556554	0.867209	0.0336061	0.00451345	33	0.033	0.00378319	33	-0.591167	-0.143823	0.246501	-0.626965	0.339319	FM2
left	pars triangularis	SurfArea	0.147917	0.967226	1246.76	143.037	33	1306.09	183.355	33	1.46569	0.356583	0.248132	-0.129755	0.842921	FM2
left	pars triangularis	GrayVol	0.342238	0.997896	3381.33	444.119	33	3490.61	482.785	33	0.956911	0.232804	0.247015	-0.251347	0.716954	FM2
left	pars triangularis	ThickAvg	0.965681	0.983975	2.41155	0.133811	33	2.4103	0.0968331	33	-0.0432105	-0.0105125	0.246185	-0.493035	0.472009	FM2
left	pars triangularis	MeanCurv	0.778463	0.969086	0.12203	0.0053589	33	0.122485	0.00752546	33	0.282639	0.0687622	0.246256	-0.413899	0.551423	FM2
left	pars triangularis	GausCurv	0.858513	0.984446	0.0250909	0.00290865	33	0.0252121	0.00258309	33	0.178997	0.0435477	0.246212	-0.439028	0.526124	FM2
left	pericalcarine	SurfArea	0.429648	0.967226	1466.58	341.919	33	1407.79	251.821	33	-0.79528	-0.193481	0.246758	-0.677127	0.290165	FM2
left	pericalcarine	GrayVol	0.89468	0.997896	1840.42	413.735	33	1828.18	329.677	33	-0.132939	-0.0323422	0.246199	-0.514892	0.450208	FM2
left	pericalcarine	ThickAvg	0.250688	0.983975	1.45106	0.14661	33	1.4943	0.156285	33	1.15923	0.282024	0.247404	-0.202887	0.766936	FM2
left	pericalcarine	MeanCurv	0.474625	0.849774	0.148818	0.00901545	33	0.147242	0.00878219	33	-0.71922	-0.174977	0.246654	-0.658418	0.308465	FM2
left	pericalcarine	GausCurv	0.928939	0.984446	0.0388788	0.00375631	33	0.0389697	0.00446154	33	0.0895423	0.0217844	0.24619	-0.460749	0.504317	FM2
left	postcentral	SurfArea	0.783826	0.967226	3596.67	467.423	33	3624.27	335.552	33	0.27561	0.0670524	0.246252	-0.415602	0.549707	FM2
left	postcentral	GrayVol	0.782953	0.997896	8314.94	1179.7	33	8387.97	952.55	33	0.276686	0.0673139	0.246253	-0.415341	0.549969	FM2
left	postcentral	ThickAvg	0.652248	0.983975	2.06818	0.0974697	33	2.07955	0.106234	33	0.452783	0.110156	0.24637	-0.372728	0.59304	FM2
left	postcentral	MeanCurv	0.31013	0.769561	0.106576	0.00624014	33	0.108061	0.00552799	33	1.02318	0.248926	0.247135	-0.235457	0.73331	FM2
left	postcentral	GausCurv	0.237487	0.807456	0.0217273	0.00260135	33	0.0224545	0.00234642	33	1.19257	0.290136	0.247475	-0.194914	0.775187	FM2
left	posterior cingulate	SurfArea	0.717263	0.967226	1040.94	167.208	33	1054.06	122.278	33	0.363872	0.0885253	0.246304	-0.39423	0.57128	FM2
left	posterior cingulate	GrayVol	0.449777	0.997896	2603.33	400.794	33	2670.61	312.134	33	0.760734	0.185077	0.246709	-0.298474	0.668627	FM2
left	posterior cingulate	ThickAvg	0.307032	0.983975	2.31397	0.0985116	33	2.34076	0.112356	33	1.02983	0.250544	0.247147	-0.233864	0.734952	FM2
left	posterior cingulate	MeanCurv	0.0389193	0.566012	0.12697	0.0110834	33	0.131909	0.00756787	33	2.11424	0.514367	0.250221	0.0239348	1.0048	FM2
left	posterior cingulate	GausCurv	0.0162823	0.369065	0.0261818	0.00422385	33	0.0285455	0.00351862	33	2.4699	0.600893	0.251677	0.107606	1.09418	FM2
left	precentral	SurfArea	0.766472	0.967226	4286.91	574.777	33	4252	347.668	33	-0.298532	-0.0726289	0.246264	-0.555307	0.410049	FM2
left	precentral	GrayVol	0.958941	0.997896	11619.4	1672.87	33	11601.5	1088.76	33	-0.0517183	-0.0125824	0.246185	-0.495106	0.469941	FM2
left	precentral	ThickAvg	0.528774	0.983975	2.51224	0.170557	33	2.53542	0.122776	33	0.633681	0.154166	0.246548	-0.329069	0.637401	FM2
left	precentral	MeanCurv	0.217062	0.765323	0.106242	0.00682381	33	0.108152	0.00554595	33	1.24719	0.303424	0.247596	-0.181863	0.788712	FM2
left	precentral	GausCurv	0.305243	0.821875	0.023	0.00382426	33	0.0239091	0.00330117	33	1.03371	0.251489	0.247154	-0.232933	0.735911	FM2
left	precuneus	SurfArea	0.259867	0.967226	3299.7	334.473	33	3395.85	352.423	33	1.13681	0.276571	0.247357	-0.208249	0.761391	FM2
left	precuneus	GrayVol	0.120929	0.997896	8136.61	772.789	33	8468.36	933.581	33	1.57253	0.382577	0.248425	-0.104336	0.869489	FM2
left	precuneus	ThickAvg	0.110185	0.983975	2.344	0.0827587	33	2.38039	0.0989675	33	1.62055	0.394259	0.248563	-0.092925	0.881443	FM2
left	precuneus	MeanCurv	0.832902	0.969086	0.123848	0.00615488	33	0.124152	0.00544358	33	0.211857	0.0515419	0.246224	-0.431057	0.534141	FM2
left	precuneus	GausCurv	0.255028	0.821875	0.025697	0.00254319	33	0.0263939	0.00238405	33	1.14857	0.279431	0.247381	-0.205437	0.764298	FM2
left	rostral anterior cingulate	SurfArea	0.569936	0.967226	741.879	136.412	33	759.606	114.799	33	0.571181	0.138961	0.24648	-0.34414	0.622061	FM2
left	rostral anterior cingulate	GrayVol	0.491796	0.997896	2227.79	388.537	33	2295.09	402.125	33	0.691435	0.168217	0.246618	-0.315154	0.651588	FM2
left	rostral anterior cingulate	ThickAvg	0.614667	0.983975	2.66609	0.19329	33	2.64348	0.16888	33	-0.505942	-0.123089	0.246416	-0.606064	0.359886	FM2
left	rostral anterior cingulate	MeanCurv	0.659089	0.969086	0.124848	0.0127527	33	0.126242	0.0127966	33	0.443237	0.107834	0.246362	-0.375035	0.590703	FM2
left	rostral anterior cingulate	GausCurv	0.605644	0.883255	0.0276364	0.00466917	33	0.028303	0.00571448	33	0.518969	0.126258	0.246428	-0.356741	0.609257	FM2
left	rostral middle frontal	SurfArea	0.729374	0.967226	4841.15	694.558	33	4898.03	633.841	33	0.347489	0.0845394	0.246293	-0.398195	0.567273	FM2
left	rostral middle frontal	GrayVol	0.955282	0.997896	12730.5	1823.18	33	12707.5	1482.31	33	-0.056304	-0.013698	0.246186	-0.496222	0.468826	FM2
left	rostral middle frontal	ThickAvg	0.805839	0.983975	2.30888	0.127376	33	2.30179	0.104901	33	-0.246856	-0.0600569	0.246238	-0.542684	0.422571	FM2
left	rostral middle frontal	MeanCurv	0.667825	0.969086	0.134576	0.00672695	33	0.135364	0.00805768	33	0.43119	0.104903	0.246352	-0.377948	0.587753	FM2
left	rostral middle frontal	GausCurv	0.884993	0.984446	0.0312424	0.00340065	33	0.0313636	0.00338026	33	0.145221	0.0353303	0.246202	-0.447226	0.517887	FM2
left	superior frontal	SurfArea	0.50367	0.967226	6314.67	726.736	33	6201.42	638.223	33	-0.67259	-0.163632	0.246595	-0.646958	0.319693	FM2
left	superior frontal	GrayVol	0.449151	0.997896	18499.7	2142.21	33	18120.7	1893.03	33	-0.761579	-0.185282	0.246711	-0.668835	0.298271	FM2
left	superior frontal	ThickAvg	0.892487	0.983975	2.61061	0.122741	33	2.60688	0.0991135	33	-0.135721	-0.033019	0.2462	-0.515571	0.449533	FM2
left	superior frontal	MeanCurv	0.732205	0.969086	0.120303	0.00576891	33	0.120727	0.00411759	33	0.34385	0.083654	0.246291	-0.399076	0.566384	FM2
left	superior frontal	GausCurv	0.532162	0.867209	0.0254848	0.00258748	33	0.0251212	0.00208803	33	-0.62827	-0.15285	0.246542	-0.636072	0.330373	FM2
left	superior parietal	SurfArea	0.0949408	0.967226	4770.33	461.413	33	5001.91	633.52	33	1.69738	0.412949	0.248793	-0.0746853	0.900583	FM2
left	superior parietal	GrayVol	0.0815258	0.997896	11462.4	1259.88	33	12114.8	1698.37	33	1.77218	0.431147	0.249027	-0.0569456	0.919239	FM2
left	superior parietal	ThickAvg	0.137984	0.983975	2.19194	0.0850143	33	2.22418	0.0893069	33	1.50217	0.365457	0.248229	-0.121073	0.851987	FM2
left	superior parietal	MeanCurv	0.0131749	0.566012	0.117121	0.00446345	33	0.119758	0.00391336	33	2.55132	0.620702	0.252041	0.126701	1.1147	FM2
left	superior parietal	GausCurv	0.230663	0.807456	0.0235758	0.00248785	33	0.0242424	0.00195305	33	1.21083	0.294579	0.247515	-0.190549	0.779708	FM2
left	superior temporal	SurfArea	0.855445	0.967226	3413.36	334.005	33	3428.09	319.952	33	0.182913	0.0445003	0.246213	-0.438078	0.527079	FM2
left	superior temporal	GrayVol	0.874905	0.997896	10658.6	1050.07	33	10616.5	1113.88	33	-0.158065	-0.0384552	0.246206	-0.521018	0.444108	FM2
left	superior temporal	ThickAvg	0.727769	0.983975	2.74712	0.112945	33	2.73706	0.120695	33	-0.349631	-0.0850605	0.246294	-0.567797	0.397676	FM2
left	superior temporal	MeanCurv	0.785799	0.969086	0.104697	0.00651194	33	0.105152	0.00700946	33	0.272919	0.0663976	0.246251	-0.416254	0.549049	FM2
left	superior temporal	GausCurv	0.348305	0.845882	0.0200606	0.00210564	33	0.0206061	0.002561	33	0.94508	0.229926	0.246995	-0.254185	0.714036	FM2
left	supramarginal	SurfArea	0.0760219	0.967226	3490.61	586.165	33	3746.3	565.456	33	1.80351	0.438769	0.249128	-0.049521	0.927059	FM2
left	supramarginal	GrayVol	0.0569051	0.997896	9429.06	1503.38	33	10180.8	1642.46	33	1.93934	0.471816	0.249585	-0.0173701	0.961002	FM2
left	supramarginal	ThickAvg	0.359016	0.983975	2.48097	0.102615	33	2.50367	0.0968797	33	0.923907	0.224774	0.246959	-0.259266	0.708814	FM2
left	supramarginal	MeanCurv	0.601403	0.969086	0.123788	0.00707	33	0.123	0.00492443	33	-0.525306	-0.1278	0.246434	-0.610811	0.355211	FM2
left	supramarginal	GausCurv	0.843363	0.984446	0.0250909	0.00291937	33	0.0249697	0.0019443	33	-0.198517	-0.0482965	0.246219	-0.530885	0.434293	FM2
left	frontal pole	SurfArea	0.91419	0.967226	245.152	30.1498	33	245.879	24.1218	33	0.108202	0.0263241	0.246194	-0.456215	0.508864	FM2
left	frontal pole	GrayVol	0.934715	0.997896	888.121	140.715	33	885.606	105.106	33	-0.0822635	-0.0200136	0.246189	-0.502544	0.462517	FM2
left	frontal pole	ThickAvg	0.955992	0.983975	2.65927	0.296086	33	2.66267	0.189774	33	0.0554382	0.0134874	0.246186	-0.469037	0.496012	FM2
left	frontal pole	MeanCurv	0.717138	0.969086	0.160515	0.0161905	33	0.162	0.0169503	33	0.363896	0.088531	0.246304	-0.394224	0.571286	FM2
left	frontal pole	GausCurv	0.978144	0.984446	0.0430909	0.00891405	33	0.0430303	0.00898779	33	-0.0275034	-0.00669122	0.246184	-0.489211	0.475829	FM2
left	temporal pole	SurfArea	0.360004	0.967226	472.939	50.0824	33	461.909	47.062	33	-0.922002	-0.224311	0.246956	-0.708344	0.259723	FM2
left	temporal pole	GrayVol	0.977784	0.997896	2508.03	309.113	33	2506.06	261.199	33	-0.0279596	-0.00680221	0.246184	-0.489322	0.475718	FM2
left	temporal pole	ThickAvg	0.570998	0.983975	3.65321	0.256986	33	3.68685	0.221457	33	0.569582	0.138572	0.246478	-0.344526	0.621669	FM2
left	temporal pole	MeanCurv	0.207341	0.765323	0.134636	0.0138515	33	0.138727	0.0121816	33	1.27401	0.309951	0.247657	-0.175457	0.795358	FM2
left	temporal pole	GausCurv	0.17728	0.776048	0.0341212	0.00610204	33	0.0364545	0.00769371	33	1.365	0.332086	0.247874	-0.153747	0.817919	FM2
left	transverse temporal	SurfArea	0.88301	0.967226	410.848	56.9353	33	412.848	52.9659	33	0.147746	0.0359447	0.246203	-0.446613	0.518502	FM2
left	transverse temporal	GrayVol	0.887989	0.997896	1084.21	163.785	33	1090.85	214.041	33	0.14145	0.0344128	0.246201	-0.448142	0.516967	FM2
left	transverse temporal	ThickAvg	0.641848	0.983975	2.41461	0.182034	33	2.39518	0.154463	33	-0.467393	-0.11371	0.246382	-0.596619	0.369198	FM2
left	transverse temporal	MeanCurv	0.90933	0.969086	0.115	0.0144482	33	0.114576	0.0156705	33	-0.114339	-0.0278171	0.246195	-0.510359	0.454725	FM2
left	transverse temporal	GausCurv	0.982299	0.984446	0.0294848	0.00546078	33	0.0295152	0.00559085	33	0.0222742	0.00541901	0.246183	-0.477101	0.487939	FM2
left	insula	SurfArea	0.756179	0.967226	2142.12	224.398	33	2158.52	202.101	33	0.31185	0.0758689	0.246272	-0.406823	0.558561	FM2
left	insula	GrayVol	0.645894	0.997896	6371.24	597.42	33	6300.7	643.141	33	-0.461666	-0.112317	0.246377	-0.595216	0.370582	FM2
left	insula	ThickAvg	0.282109	0.983975	2.97133	0.123554	33	2.94003	0.1105	33	-1.08485	-0.263929	0.247252	-0.748544	0.220686	FM2
left	insula	MeanCurv	0.0171715	0.566012	0.120576	0.00715904	33	0.124606	0.0061793	33	2.44816	0.595604	0.251582	0.102504	1.08871	FM2
left	insula	GausCurv	0.0148853	0.369065	0.0326667	0.00359398	33	0.035	0.00396863	33	2.50349	0.609065	0.251826	0.115486	1.10264	FM2
right	bankssts	SurfArea	0.167481	0.967226	773.424	72.4366	33	805.788	111.432	33	1.39884	0.340319	0.247959	-0.14568	0.826318	FM2
right	bankssts	GrayVol	0.389466	0.997896	1899.48	211.88	33	1957.33	319.209	33	0.86737	0.21102	0.246867	-0.27284	0.694879	FM2
right	bankssts	ThickAvg	0.891562	0.983975	2.55921	0.137524	33	2.55485	0.120931	33	-0.136881	-0.0333013	0.2462	-0.515853	0.449251	FM2
right	bankssts	MeanCurv	0.144144	0.700129	0.0950909	0.0100043	33	0.0990606	0.0117312	33	1.47909	0.359842	0.248167	-0.126566	0.84625	FM2
right	bankssts	GausCurv	0.232678	0.807456	0.0176364	0.0035162	33	0.0186364	0.00321926	33	1.20499	0.293158	0.247502	-0.191946	0.778261	FM2
right	caudal anterior cingulate	SurfArea	0.341999	0.967226	648.667	129.234	33	676.636	107.015	33	0.957587	0.232968	0.247017	-0.251184	0.717121	FM2
right	caudal anterior cingulate	GrayVol	0.365519	0.997896	1741.82	346.069	33	1818.55	337.831	33	0.911377	0.221726	0.246938	-0.262273	0.705725	FM2
right	caudal anterior cingulate	ThickAvg	0.486898	0.983975	2.41079	0.208069	33	2.37924	0.154251	33	-0.699645	-0.170214	0.246628	-0.653606	0.313177	FM2
right	caudal anterior cingulate	MeanCurv	0.0471382	0.566012	0.127515	0.0124903	33	0.133576	0.0118243	33	2.02422	0.492466	0.249887	0.00268805	0.982244	FM2
right	caudal anterior cingulate	GausCurv	0.0247193	0.420227	0.0215152	0.00353661	33	0.0235152	0.00352776	33	2.3	0.55956	0.250954	0.0676899	1.05143	FM2
right	caudal middle frontal	SurfArea	0.324143	0.967226	1806.61	247.554	33	1872.36	288.432	33	0.993812	0.241781	0.247081	-0.242497	0.72606	FM2
right	caudal middle frontal	GrayVol	0.414316	0.997896	4823.48	738.868	33	4982.33	828.982	33	0.82174	0.199918	0.246797	-0.283804	0.683641	FM2
right	caudal middle frontal	ThickAvg	0.915414	0.983975	2.44627	0.12492	33	2.44342	0.0890137	33	-0.106678	-0.0259533	0.246193	-0.508492	0.456586	FM2
right	caudal middle frontal	MeanCurv	0.460235	0.849774	0.112848	0.00705833	33	0.114091	0.00651615	33	0.742972	0.180755	0.246685	-0.302748	0.664258	FM2
right	caudal middle frontal	GausCurv	0.516401	0.867209	0.0224242	0.00279542	33	0.0228485	0.0024764	33	0.652576	0.158763	0.246571	-0.324515	0.642041	FM2
right	cuneus	SurfArea	0.909483	0.967226	1602.76	199.513	33	1597.55	170.27	33	-0.114153	-0.0277718	0.246195	-0.510314	0.45477	FM2
right	cuneus	GrayVol	0.853592	0.997896	3000.06	462.667	33	3021.09	459.43	33	0.185284	0.0450772	0.246214	-0.437503	0.527657	FM2
right	cuneus	ThickAvg	0.544805	0.983975	1.78276	0.128137	33	1.80291	0.140472	33	0.608837	0.148122	0.24652	-0.335058	0.631302	FM2
right	cuneus	MeanCurv	0.315132	0.769561	0.139364	0.00792866	33	0.141242	0.00712404	33	1.01255	0.24634	0.247115	-0.238006	0.730685	FM2
right	cuneus	GausCurv	0.385055	0.867209	0.0354242	0.00375858	33	0.0362424	0.00384082	33	0.874616	0.212782	0.246879	-0.2711	0.696665	FM2
right	entorhinal	SurfArea	0.860906	0.967226	342.788	51.9932	33	340.455	55.6906	33	-0.175931	-0.0428017	0.246211	-0.525376	0.439772	FM2
right	entorhinal	GrayVol	0.906774	0.997896	1612.15	191.516	33	1605.97	233.5	33	-0.117591	-0.0286084	0.246196	-0.511152	0.453935	FM2
right	entorhinal	ThickAvg	0.969505	0.983975	3.34061	0.245538	33	3.34291	0.241948	33	0.0383794	0.00933719	0.246184	-0.473184	0.491858	FM2
right	entorhinal	MeanCurv	0.874634	0.969086	0.109061	0.013186	33	0.108545	0.0132337	33	-0.158408	-0.0385386	0.246206	-0.521102	0.444025	FM2
right	entorhinal	GausCurv	0.119578	0.776048	0.0295152	0.00664794	33	0.0270303	0.00613639	33	-1.57778	-0.383853	0.24844	-0.870795	0.103089	FM2
right	fusiform	SurfArea	0.0690578	0.967226	2672.7	217.635	33	2801.33	333.837	33	1.8543	0.451125	0.249295	-0.0374922	0.939743	FM2
right	fusiform	GrayVol	0.306623	0.997896	8238.67	774.128	33	8474.52	1061.35	33	1.03134	0.250912	0.24715	-0.233502	0.735325	FM2
right	fusiform	ThickAvg	0.146517	0.983975	2.72591	0.121517	33	2.68603	0.097462	33	-1.47064	-0.357788	0.248145	-0.844152	0.128576	FM2
right	fusiform	MeanCurv	0.270114	0.765323	0.124939	0.00502456	33	0.123545	0.00515443	33	-1.11244	-0.270641	0.247307	-0.755364	0.214081	FM2
right	fusiform	GausCurv	0.495063	0.867209	0.0280606	0.00230406	33	0.0276364	0.00270206	33	-0.686303	-0.166968	0.246612	-0.650327	0.31639	FM2
right	inferior parietal	SurfArea	0.28529	0.967226	4809.52	507.009	33	4943.12	500.294	33	1.07753	0.262148	0.247238	-0.222439	0.746735	FM2
right	inferior parietal	GrayVol	0.327165	0.997896	12923.5	1521.15	33	13274.1	1358.4	33	0.987497	0.240245	0.247069	-0.244011	0.724501	FM2
right	inferior parietal	ThickAvg	0.453746	0.983975	2.42839	0.101368	33	2.44548	0.0817332	33	0.753987	0.183435	0.2467	-0.300097	0.666967	FM2
right	inferior parietal	MeanCurv	0.128685	0.673123	0.121636	0.00559474	33	0.123667	0.00510922	33	1.53937	0.374507	0.248332	-0.112223	0.861237	FM2
right	inferior parietal	GausCurv	0.524433	0.867209	0.0247273	0.00211058	33	0.0250606	0.00212043	33	0.640038	0.155713	0.246556	-0.327537	0.638962	FM2
right	inferior temporal	SurfArea	0.585253	0.967226	2820.42	314.225	33	2867.52	380.014	33	0.548604	0.133468	0.246457	-0.349588	0.616524	FM2
right	inferior temporal	GrayVol	0.997896	0.997896	9088.82	1068.45	33	9088.06	1248.88	33	-0.00264787	-0.000644191	0.246183	-0.483163	0.481874	FM2
right	inferior temporal	ThickAvg	0.492737	0.983975	2.72761	0.157144	33	2.70191	0.145198	33	-0.689947	-0.167855	0.246616	-0.651223	0.315513	FM2
right	inferior temporal	MeanCurv	0.289542	0.769561	0.125061	0.00799586	33	0.12703	0.0069484	33	1.06815	0.259867	0.24722	-0.224684	0.744418	FM2
right	inferior temporal	GausCurv	0.498428	0.867209	0.0289091	0.00369428	33	0.0294848	0.00315358	33	0.680937	0.165663	0.246605	-0.317683	0.649008	FM2
right	isthmus cingulate	SurfArea	0.206505	0.967226	799.152	88.494	33	831.303	114.4	33	1.277	0.310678	0.247664	-0.174743	0.796099	FM2
right	isthmus cingulate	GrayVol	0.0461866	0.997896	2007.61	212.802	33	2149.18	336.979	33	2.04064	0.49646	0.249947	0.00656478	0.986355	FM2
right	isthmus cingulate	ThickAvg	0.668919	0.983975	2.29791	0.203319	33	2.31682	0.15013	33	0.429787	0.104561	0.246351	-0.378287	0.58741	FM2
right	isthmus cingulate	MeanCurv	0.0965458	0.566012	0.124182	0.00761353	33	0.127485	0.00828071	33	1.6868	0.410375	0.248761	-0.0771959	0.897946	FM2
right	isthmus cingulate	GausCurv	0.0522421	0.592077	0.0307576	0.00272753	33	0.032303	0.00355743	33	1.98049	0.481827	0.24973	-0.00764313	0.971297	FM2
right	lateral occipital	SurfArea	0.835497	0.967226	4821.82	693.034	33	4789.27	568.741	33	-0.208537	-0.0507343	0.246223	-0.533331	0.431862	FM2
right	lateral occipital	GrayVol	0.819563	0.997896	11210	1474.78	33	11128.7	1409.25	33	-0.229049	-0.0557245	0.246231	-0.538337	0.426888	FM2
right	lateral occipital	ThickAvg	0.966646	0.983975	2.14303	0.111301	33	2.14436	0.144519	33	0.0419898	0.0102156	0.246185	-0.472306	0.492737	FM2
right	lateral occipital	MeanCurv	0.316878	0.769561	0.133364	0.00529043	33	0.132152	0.00443087	33	-1.00903	-0.245483	0.247108	-0.729815	0.23885	FM2
right	lateral occipital	GausCurv	0.1826	0.776048	0.0326364	0.00302921	33	0.0317273	0.00241445	33	-1.34814	-0.327986	0.247833	-0.813738	0.157766	FM2
right	lateral orbitofrontal	SurfArea	0.770948	0.967226	2447.91	261.736	33	2468.12	298.636	33	0.292393	0.0711354	0.246261	-0.411536	0.553807	FM2
right	lateral orbitofrontal	GrayVol	0.863504	0.997896	6597.27	678.644	33	6626.73	707.365	33	0.17261	0.0419936	0.24621	-0.440578	0.524565	FM2
right	lateral orbitofrontal	ThickAvg	0.862656	0.983975	2.53673	0.111709	33	2.53197	0.110814	33	-0.173692	-0.0422569	0.24621	-0.524829	0.440316	FM2
right	lateral orbitofrontal	MeanCurv	0.869413	0.969086	0.136	0.00703118	33	0.136273	0.00637511	33	0.165072	0.0401597	0.246208	-0.442408	0.522727	FM2
right	lateral orbitofrontal	GausCurv	0.972413	0.984446	0.0358182	0.00378694	33	0.0357879	0.00328593	33	-0.0347197	-0.00844683	0.246184	-0.490968	0.474074	FM2
right	lingual	SurfArea	0.411735	0.967226	3162.18	464.47	33	3080.55	325.467	33	-0.826878	-0.201168	0.246805	-0.684906	0.282569	FM2
right	lingual	GrayVol	0.403727	0.997896	6236.64	873.713	33	6066.48	767.181	33	-0.840647	-0.204518	0.246826	-0.688297	0.27926	FM2
right	lingual	ThickAvg	0.8406	0.983975	1.89873	0.101095	33	1.89388	0.0938139	33	-0.201949	-0.0491316	0.24622	-0.531723	0.43346	FM2
right	lingual	MeanCurv	0.265965	0.765323	0.141788	0.00778523	33	0.139758	0.00688309	33	-1.12236	-0.273056	0.247328	-0.757817	0.211706	FM2
right	lingual	GausCurv	0.0467008	0.592077	0.0386364	0.00315058	33	0.0371212	0.00291288	33	-2.0285	-0.493507	0.249902	-0.983315	-0.00369816	FM2
right	medial orbitofrontal	SurfArea	0.548094	0.967226	1862.61	214.98	33	1891.48	170.956	33	0.603988	0.146942	0.246515	-0.336227	0.630112	FM2
right	medial orbitofrontal	GrayVol	0.879104	0.997896	4982.85	582.969	33	4962.67	486.143	33	-0.152734	-0.0371581	0.246204	-0.519718	0.445402	FM2
right	medial orbitofrontal	ThickAvg	0.0444656	0.983975	2.40806	0.112085	33	2.35588	0.0937653	33	-2.05129	-0.499051	0.249986	-0.989023	-0.0090792	FM2
right	medial orbitofrontal	MeanCurv	0.269649	0.765323	0.13003	0.00819483	33	0.127758	0.00838537	33	-1.11353	-0.270906	0.24731	-0.755633	0.21382	FM2
right	medial orbitofrontal	GausCurv	0.366253	0.8588	0.0326364	0.00454022	33	0.0316364	0.00438619	33	-0.909977	-0.221385	0.246936	-0.70538	0.262609	FM2
right	middle temporal	SurfArea	0.853732	0.967226	3107.88	363.791	33	3123.73	330.981	33	0.185112	0.0450352	0.246214	-0.437545	0.527615	FM2
right	middle temporal	GrayVol	0.797038	0.997896	10447.3	1441.76	33	10366.1	1087.45	33	-0.258337	-0.06285	0.246244	-0.545488	0.419788	FM2
right	middle temporal	ThickAvg	0.448113	0.983975	2.77797	0.145147	33	2.75288	0.120745	33	-0.763416	-0.185729	0.246713	-0.669287	0.297829	FM2
right	middle temporal	MeanCurv	0.428772	0.833043	0.119364	0.00693189	33	0.120667	0.00634757	33	0.79639	0.193751	0.24676	-0.289898	0.677401	FM2
right	middle temporal	GausCurv	0.181941	0.776048	0.0247879	0.00278116	33	0.0256364	0.00230242	33	1.34999	0.328434	0.247837	-0.157327	0.814194	FM2
right	parahippocampal	SurfArea	0.090154	0.967226	533.667	59.5565	33	560.061	64.935	33	1.7208	0.418649	0.248865	-0.0691269	0.906424	FM2
right	parahippocampal	GrayVol	0.414189	0.997896	1658.03	242.591	33	1704.67	217.678	33	0.821957	0.199971	0.246797	-0.283752	0.683694	FM2
right	parahippocampal	ThickAvg	0.570856	0.983975	2.67376	0.18927	33	2.64758	0.18403	33	-0.569732	-0.138608	0.246478	-0.621706	0.344489	FM2
right	parahippocampal	MeanCurv	0.724492	0.969086	0.0896667	0.00848774	33	0.0906364	0.0132354	33	0.354285	0.0861929	0.246297	-0.39655	0.568936	FM2
right	parahippocampal	GausCurv	0.980636	0.984446	0.0199697	0.00464008	33	0.02	0.00543139	33	0.0243685	0.00592853	0.246184	-0.476591	0.488448	FM2
right	paracentral	SurfArea	0.991197	0.991197	1304.48	163.858	33	1304	190.73	33	-0.0110767	-0.00269481	0.246183	-0.485214	0.479824	FM2
right	paracentral	GrayVol	0.86858	0.997896	3344.09	496.267	33	3365.06	528.674	33	0.16613	0.0404172	0.246208	-0.442151	0.522985	FM2
right	paracentral	ThickAvg	0.260712	0.983975	2.38942	0.141646	33	2.42561	0.116031	33	1.13514	0.276165	0.247354	-0.208648	0.760979	FM2
right	paracentral	MeanCurv	0.874202	0.969086	0.102879	0.00848439	33	0.103182	0.00692123	33	0.158984	0.0386788	0.246206	-0.443885	0.521243	FM2
right	paracentral	GausCurv	0.561135	0.867209	0.0218788	0.00365511	33	0.0224848	0.00470453	33	0.584393	0.142175	0.246494	-0.340953	0.625303	FM2
right	pars opercularis	SurfArea	0.446586	0.967226	1244.91	203.933	33	1212.82	127.342	33	-0.766757	-0.186542	0.246718	-0.670109	0.297025	FM2
right	pars opercularis	GrayVol	0.353989	0.997896	3490.06	625.434	33	3369.73	394.342	33	-0.934929	-0.227456	0.246978	-0.711532	0.256621	FM2
right	pars opercularis	ThickAvg	0.696908	0.983975	2.52252	0.1246	33	2.51094	0.115584	33	-0.391266	-0.0951898	0.246322	-0.577982	0.387602	FM2
right	pars opercularis	MeanCurv	0.961637	0.978814	0.114818	0.00912228	33	0.114727	0.00579479	33	-0.0483227	-0.0117563	0.246185	-0.494279	0.470767	FM2
right	pars opercularis	GausCurv	0.896459	0.984446	0.0228788	0.00314004	33	0.0227879	0.00247181	33	-0.130682	-0.0317932	0.246199	-0.514342	0.450756	FM2
right	pars orbitalis	SurfArea	0.735631	0.967226	799.636	104.299	33	790.909	104.775	33	-0.339118	-0.0825029	0.246288	-0.565227	0.400221	FM2
right	pars orbitalis	GrayVol	0.749376	0.997896	2564.85	381.61	33	2535.18	369.481	33	-0.320842	-0.0780566	0.246277	-0.560759	0.404646	FM2
right	pars orbitalis	ThickAvg	0.719395	0.983975	2.55182	0.196189	33	2.56806	0.168385	33	0.360893	0.0878005	0.246302	-0.394951	0.570552	FM2
right	pars orbitalis	MeanCurv	0.239485	0.765323	0.143212	0.010865	33	0.146879	0.0140106	33	1.18802	0.289031	0.247465	-0.196001	0.774062	FM2
right	pars orbitalis	GausCurv	0.492468	0.867209	0.0340303	0.00526477	33	0.035	0.00611351	33	0.690441	0.167975	0.246617	-0.315394	0.651344	FM2
right	pars triangularis	SurfArea	0.739423	0.967226	1446.42	320.523	33	1425.03	179.689	33	-0.33446	-0.0813696	0.246285	-0.564088	0.401349	FM2
right	pars triangularis	GrayVol	0.78532	0.997896	3847.06	892.342	33	3797.76	523.121	33	-0.273812	-0.0666149	0.246251	-0.549267	0.416038	FM2
right	pars triangularis	ThickAvg	0.959383	0.983975	2.35758	0.130817	33	2.35615	0.0920408	33	-0.0511506	-0.0124443	0.246185	-0.494968	0.470079	FM2
right	pars triangularis	MeanCurv	0.201548	0.765323	0.123879	0.00855043	33	0.126394	0.00722383	33	1.29079	0.314033	0.247696	-0.171451	0.799516	FM2
right	pars triangularis	GausCurv	0.51389	0.867209	0.0259697	0.00415696	33	0.0265455	0.00284045	33	0.656932	0.159823	0.246576	-0.323465	0.643111	FM2
right	pericalcarine	SurfArea	0.281259	0.967226	1644.39	288.747	33	1575.97	217.474	33	-1.08738	-0.264544	0.247257	-0.749168	0.220081	FM2
right	pericalcarine	GrayVol	0.836971	0.997896	2037.85	411.679	33	2057	337.603	33	0.206641	0.0502731	0.246222	-0.432322	0.532868	FM2
right	pericalcarine	ThickAvg	0.0564716	0.983975	1.41836	0.147714	33	1.49136	0.157405	33	1.94271	0.472635	0.249596	-0.0165744	0.961843	FM2
right	pericalcarine	MeanCurv	0.897117	0.969086	0.145818	0.00969682	33	0.145485	0.0111134	33	-0.129829	-0.0315856	0.246198	-0.514134	0.450963	FM2
right	pericalcarine	GausCurv	0.813163	0.984446	0.039	0.00460299	33	0.0387273	0.00473202	33	-0.237325	-0.0577381	0.246234	-0.540357	0.424881	FM2
right	postcentral	SurfArea	0.972181	0.991197	3492.52	451.921	33	3495.85	307.575	33	0.0350284	0.00852194	0.246184	-0.473999	0.491043	FM2
right	postcentral	GrayVol	0.884461	0.997896	7907.42	1135.13	33	7872.15	799.109	33	-0.145964	-0.0355111	0.246202	-0.518068	0.447046	FM2
right	postcentral	ThickAvg	0.641102	0.983975	2.03915	0.0999563	33	2.02809	0.0917041	33	-0.468399	-0.113955	0.246383	-0.596865	0.368955	FM2
right	postcentral	MeanCurv	0.157043	0.711927	0.106606	0.00683255	33	0.104697	0.00338641	33	-1.43815	-0.349882	0.248059	-0.836078	0.136315	FM2
right	postcentral	GausCurv	0.551629	0.867209	0.0221818	0.00262743	33	0.0218485	0.00182211	33	-0.598875	-0.145698	0.246509	-0.628857	0.33746	FM2
right	posterior cingulate	SurfArea	0.893751	0.967226	1057.06	144.877	33	1061.45	120.145	33	0.13411	0.0326271	0.246199	-0.449924	0.515178	FM2
right	posterior cingulate	GrayVol	0.480272	0.997896	2724.79	341.657	33	2783.82	333.72	33	0.71002	0.172738	0.246642	-0.310679	0.656156	FM2
right	posterior cingulate	ThickAvg	0.750624	0.983975	2.39752	0.146487	33	2.40848	0.132346	33	0.319201	0.0776574	0.246276	-0.405043	0.560358	FM2
right	posterior cingulate	MeanCurv	0.701381	0.969086	0.132818	0.0129722	33	0.133848	0.0082125	33	0.385497	0.0937862	0.246318	-0.388998	0.57657	FM2
right	posterior cingulate	GausCurv	0.208557	0.807456	0.0279091	0.00510737	33	0.0292727	0.00343941	33	1.27219	0.309506	0.247653	-0.175893	0.794905	FM2
right	precentral	SurfArea	0.614416	0.967226	4234.12	449.263	33	4285	362.387	33	0.506367	0.123192	0.246416	-0.359784	0.606169	FM2
right	precentral	GrayVol	0.427832	0.997896	11286.4	1554.12	33	11550.7	1095.67	33	0.798558	0.194279	0.246763	-0.289377	0.677934	FM2
right	precentral	ThickAvg	0.217726	0.983975	2.46764	0.175501	33	2.51139	0.0987709	33	1.24819	0.303668	0.247598	-0.181623	0.78896	FM2
right	precentral	MeanCurv	0.730706	0.969086	0.107697	0.0065311	33	0.108212	0.00553262	33	0.345735	0.0841127	0.246292	-0.398619	0.566845	FM2
right	precentral	GausCurv	0.683984	0.911979	0.0229394	0.00315178	33	0.0232424	0.00286171	33	0.408909	0.0994821	0.246335	-0.383335	0.582299	FM2
right	precuneus	SurfArea	0.450972	0.967226	3464.27	416.757	33	3540.18	396.069	33	0.758451	0.184521	0.246706	-0.299023	0.668065	FM2
right	precuneus	GrayVol	0.1232	0.997896	8497.39	850.966	33	8854.21	998.284	33	1.56261	0.380161	0.248397	-0.106696	0.867019	FM2
right	precuneus	ThickAvg	0.072776	0.983975	2.34545	0.0839096	33	2.38527	0.0931381	33	1.82463	0.443907	0.249196	-0.0445177	0.932333	FM2
right	precuneus	MeanCurv	0.764856	0.969086	0.122758	0.00578268	33	0.122364	0.00482713	33	-0.300428	-0.07309	0.246265	-0.55577	0.40959	FM2
right	precuneus	GausCurv	0.958905	0.984446	0.0256667	0.00254542	33	0.025697	0.00220064	33	0.0517347	0.0125864	0.246185	-0.469937	0.49511	FM2
right	rostral anterior cingulate	SurfArea	0.920256	0.967226	561.97	109.925	33	559.394	97.918	33	-0.100512	-0.0244532	0.246192	-0.50699	0.458083	FM2
right	rostral anterior cingulate	GrayVol	0.853058	0.997896	1700.76	363.142	33	1716.15	306.915	33	0.185989	0.0452486	0.246214	-0.437332	0.527829	FM2
right	rostral anterior cingulate	ThickAvg	0.496805	0.983975	2.61503	0.136229	33	2.63791	0.135736	33	0.683426	0.166268	0.246608	-0.317083	0.64962	FM2
right	rostral anterior cingulate	MeanCurv	0.088095	0.566012	0.129545	0.0129448	33	0.13497	0.0124937	33	1.73201	0.421375	0.2489	-0.0664684	0.909219	FM2
right	rostral anterior cingulate	GausCurv	0.0694276	0.67444	0.0278485	0.00500076	33	0.0301515	0.00513031	33	1.84663	0.449262	0.249269	-0.039306	0.937829	FM2
right	rostral middle frontal	SurfArea	0.805773	0.967226	4923.12	955.675	33	4971.42	589.569	33	0.24711	0.0601185	0.246239	-0.422509	0.542746	FM2
right	rostral middle frontal	GrayVol	0.929774	0.997896	12750.8	2463.3	33	12705.4	1611.24	33	-0.0885334	-0.021539	0.24619	-0.504072	0.460994	FM2
right	rostral middle frontal	ThickAvg	0.491089	0.983975	2.28494	0.116112	33	2.26682	0.0953987	33	-0.692715	-0.168528	0.24662	-0.651903	0.314846	FM2
right	rostral middle frontal	MeanCurv	0.86893	0.969086	0.136182	0.0062971	33	0.136455	0.00705377	33	0.165689	0.04031	0.246208	-0.442258	0.522878	FM2
right	rostral middle frontal	GausCurv	0.636695	0.885252	0.0314242	0.00320186	33	0.0310606	0.00302013	33	-0.474597	-0.115463	0.246388	-0.598384	0.367457	FM2
right	superior frontal	SurfArea	0.909226	0.967226	5930.91	625.849	33	5912.45	682.644	33	-0.114471	-0.0278493	0.246195	-0.510391	0.454693	FM2
right	superior frontal	GrayVol	0.718633	0.997896	17497	1782.89	33	17324.8	2071.98	33	-0.361916	-0.0880495	0.246302	-0.570802	0.394703	FM2
right	superior frontal	ThickAvg	0.96937	0.983975	2.63655	0.12698	33	2.63758	0.0861619	33	0.0385697	0.0093835	0.246184	-0.473138	0.491905	FM2
right	superior frontal	MeanCurv	0.36139	0.81915	0.120424	0.00551719	33	0.121576	0.00461675	33	0.919508	0.223704	0.246952	-0.260321	0.70773	FM2
right	superior frontal	GausCurv	0.311573	0.821875	0.0254545	0.00270521	33	0.0260909	0.00235005	33	1.02015	0.248189	0.247129	-0.236184	0.732562	FM2
right	superior parietal	SurfArea	0.00830851	0.564979	4625.42	497.723	33	4968.82	525.982	33	2.72411	0.662739	0.252851	0.167152	1.15833	FM2
right	superior parietal	GrayVol	0.00405539	0.275766	11045.3	1249.51	33	11986.6	1314.53	33	2.98162	0.725388	0.25415	0.227253	1.22352	FM2
right	superior parietal	ThickAvg	0.0693448	0.983975	2.17548	0.0778846	33	2.21421	0.0917949	33	1.84801	0.449597	0.249274	-0.0389794	0.938174	FM2
right	superior parietal	MeanCurv	0.0986165	0.566012	0.117788	0.00553262	33	0.119939	0.00487301	33	1.6764	0.407846	0.248729	-0.0796636	0.895355	FM2
right	superior parietal	GausCurv	0.789534	0.984446	0.0237273	0.00325262	33	0.0239091	0.00214131	33	0.268211	0.0652521	0.246248	-0.417395	0.547899	FM2
right	superior temporal	SurfArea	0.648085	0.967226	3243.67	275.214	33	3216.45	200.88	33	-0.458788	-0.111617	0.246375	-0.594511	0.371277	FM2
right	superior temporal	GrayVol	0.650436	0.997896	10196.2	940.665	33	10098.8	790.418	33	-0.455362	-0.110783	0.246372	-0.593672	0.372105	FM2
right	superior temporal	ThickAvg	0.789467	0.983975	2.77315	0.136523	33	2.76455	0.123923	33	-0.268134	-0.0652334	0.246248	-0.54788	0.417414	FM2
right	superior temporal	MeanCurv	0.699554	0.969086	0.104424	0.0061747	33	0.103818	0.00652138	33	-0.387665	-0.0943137	0.24632	-0.577101	0.388473	FM2
right	superior temporal	GausCurv	0.914576	0.984446	0.0201818	0.00220021	33	0.0201212	0.00236851	33	-0.107696	-0.026201	0.246194	-0.50874	0.456338	FM2
right	supramarginal	SurfArea	0.712277	0.967226	3166.85	460.362	33	3203.91	343.692	33	0.370574	0.0901557	0.246308	-0.392608	0.572919	FM2
right	supramarginal	GrayVol	0.53341	0.997896	8404.97	1254.08	33	8575.79	938.475	33	0.626473	0.152413	0.24654	-0.330806	0.635631	FM2
right	supramarginal	ThickAvg	0.300799	0.983975	2.46006	0.110986	33	2.48703	0.0986666	33	1.04328	0.253815	0.247172	-0.230642	0.738273	FM2
right	supramarginal	MeanCurv	0.038047	0.566012	0.121273	0.0068295	33	0.124667	0.00616779	33	2.11866	0.515442	0.250237	0.0249762	1.00591	FM2
right	supramarginal	GausCurv	0.0156252	0.369065	0.0244848	0.00239949	33	0.0259394	0.00235769	33	2.48389	0.604297	0.251739	0.110889	1.09771	FM2
right	frontal pole	SurfArea	0.685254	0.967226	305.182	32.2446	33	308.697	37.6758	33	0.407198	0.0990658	0.246334	-0.383749	0.58188	FM2
right	frontal pole	GrayVol	0.589727	0.997896	1121.09	152.216	33	1100.94	149.847	33	-0.541962	-0.131852	0.24645	-0.614895	0.351191	FM2
right	frontal pole	ThickAvg	0.405414	0.983975	2.6893	0.219256	33	2.64588	0.20157	33	-0.837565	-0.203768	0.246821	-0.687538	0.280001	FM2
right	frontal pole	MeanCurv	0.341802	0.801467	0.165636	0.0155741	33	0.169909	0.0203368	33	0.95822	0.233122	0.247018	-0.251033	0.717277	FM2
right	frontal pole	GausCurv	0.757998	0.972526	0.0468788	0.0102614	33	0.0460303	0.0119491	33	-0.309462	-0.075288	0.24627	-0.557978	0.407402	FM2
right	temporal pole	SurfArea	0.57935	0.967226	448.788	53.5985	33	455	34.9643	33	0.55764	0.135666	0.246466	-0.347407	0.61874	FM2
right	temporal pole	GrayVol	0.229677	0.997896	2448.45	278.916	33	2526.33	241.314	33	1.21301	0.295109	0.247519	-0.190029	0.780247	FM2
right	temporal pole	ThickAvg	0.717705	0.983975	3.74518	0.276067	33	3.72258	0.227237	33	-0.363189	-0.0883591	0.246303	-0.571113	0.394395	FM2
right	temporal pole	MeanCurv	0.374552	0.821598	0.139364	0.0150267	33	0.142606	0.0144242	33	0.894236	0.217556	0.24691	-0.266388	0.7015	FM2
right	temporal pole	GausCurv	0.151881	0.776048	0.0362121	0.00675813	33	0.0388182	0.00780006	33	1.45057	0.352905	0.248092	-0.133355	0.839165	FM2
right	transverse temporal	SurfArea	0.679452	0.967226	292.788	33.8432	33	295.848	25.4425	33	0.415253	0.101026	0.24634	-0.381801	0.583852	FM2
right	transverse temporal	GrayVol	0.74366	0.997896	813.152	125.204	33	822.03	91.7771	33	0.328557	0.0799335	0.246281	-0.402778	0.562645	FM2
right	transverse temporal	ThickAvg	0.965907	0.983975	2.46648	0.181001	33	2.4683	0.162727	33	0.0429123	0.01044	0.246185	-0.472082	0.492962	FM2
right	transverse temporal	MeanCurv	0.966393	0.978814	0.11	0.0127598	33	0.110152	0.0161383	33	0.0423068	0.0102927	0.246185	-0.472229	0.492815	FM2
right	transverse temporal	GausCurv	0.67528	0.911979	0.0281212	0.00587238	33	0.0287273	0.00582705	33	0.420843	0.102385	0.246344	-0.380449	0.58522	FM2
right	insula	SurfArea	0.351231	0.967226	1971.21	213.847	33	2016.06	171.722	33	0.939381	0.228539	0.246985	-0.255552	0.71263	FM2
right	insula	GrayVol	0.688307	0.997896	5879.33	561.836	33	5931.39	484.77	33	0.403018	0.0980488	0.246331	-0.38476	0.580857	FM2
right	insula	ThickAvg	0.621934	0.983975	2.95373	0.115067	33	2.9393	0.121334	33	-0.495522	-0.120554	0.246406	-0.603511	0.362403	FM2
right	insula	MeanCurv	0.474874	0.849774	0.117364	0.00529043	33	0.118424	0.00661924	33	0.719018	0.174927	0.246653	-0.308513	0.658368	FM2
right	insula	GausCurv	0.3336	0.840178	0.0293636	0.0028703	33	0.0300909	0.00318555	33	0.974331	0.237042	0.247046	-0.247168	0.721252	FM2
left	bankssts	SurfArea	0.469561	0.80127	983.061	161.93	33	946.034	227.632	29	-0.728759	-0.187148	0.255085	-0.687114	0.312818	CLBP1
left	bankssts	GrayVol	0.428862	0.850248	2253.91	412.782	33	2148.59	596.435	29	-0.797763	-0.205196	0.255197	-0.705381	0.29499	CLBP1
left	bankssts	ThickAvg	0.518853	0.99818	2.35776	0.149576	33	2.33231	0.157842	29	-0.649072	-0.163711	0.254955	-0.663422	0.336	CLBP1
left	bankssts	MeanCurv	0.0866264	0.542702	0.099303	0.0131826	33	0.0941034	0.0102725	29	-1.74243	-0.430972	0.257456	-0.935586	0.0736421	CLBP1
left	bankssts	GausCurv	0.162566	0.561287	0.0181818	0.00423124	33	0.0167931	0.00349877	29	-1.41394	-0.351022	0.256475	-0.853713	0.15167	CLBP1
left	caudal anterior cingulate	SurfArea	0.608392	0.899362	671.424	141.977	33	653.517	131.665	29	-0.515085	-0.128822	0.254793	-0.628217	0.370573	CLBP1
left	caudal anterior cingulate	GrayVol	0.880393	0.950266	1869.21	364.436	33	1854.69	388.634	29	-0.151138	-0.0381466	0.254554	-0.537072	0.460778	CLBP1
left	caudal anterior cingulate	ThickAvg	0.310763	0.99818	2.52318	0.173349	33	2.57993	0.250242	29	1.02422	0.26343	0.255628	-0.2376	0.76446	CLBP1
left	caudal anterior cingulate	MeanCurv	0.0073714	0.501255	0.119242	0.0146842	33	0.129069	0.013207	29	2.77396	0.692382	0.262015	0.178832	1.20593	CLBP1
left	caudal anterior cingulate	GausCurv	0.0390655	0.488618	0.019303	0.004104	33	0.0215172	0.00413712	29	2.1106	0.53075	0.258955	0.0231986	1.0383	CLBP1
left	caudal middle frontal	SurfArea	0.769826	0.981631	2190.42	402.19	33	2223.62	476.93	29	0.294047	0.0747276	0.254619	-0.424326	0.573781	CLBP1
left	caudal middle frontal	GrayVol	0.536575	0.850248	5997.06	1181.8	33	6223.41	1615.63	29	0.622235	0.159529	0.254933	-0.34014	0.659199	CLBP1
left	caudal middle frontal	ThickAvg	0.737387	0.99818	2.54148	0.120056	33	2.55248	0.134999	29	0.33697	0.085344	0.254646	-0.413762	0.58445	CLBP1
left	caudal middle frontal	MeanCurv	0.156602	0.636263	0.11103	0.00637125	33	0.113483	0.00699806	29	1.43548	0.36301	0.25661	-0.139945	0.865964	CLBP1
left	caudal middle frontal	GausCurv	0.554897	0.84097	0.0218485	0.00391409	33	0.0224138	0.00358087	29	0.593778	0.148371	0.254879	-0.351191	0.647934	CLBP1
left	cuneus	SurfArea	0.944926	0.998933	1564.48	192.758	33	1560.34	265.471	29	-0.0694249	-0.017807	0.254536	-0.516697	0.481083	CLBP1
left	cuneus	GrayVol	0.994222	0.997064	2871.18	425.91	33	2870.17	631.107	29	-0.00727882	-0.00187491	0.254531	-0.500755	0.497005	CLBP1
left	cuneus	ThickAvg	0.762381	0.99818	1.75945	0.116421	33	1.76972	0.145619	29	0.303902	0.0774926	0.254626	-0.421574	0.576559	CLBP1
left	cuneus	MeanCurv	0.806701	0.944594	0.141242	0.00760358	33	0.140759	0.00784518	29	-0.245796	-0.0619041	0.254591	-0.560903	0.437095	CLBP1
left	cuneus	GausCurv	0.9248	0.968728	0.0312727	0.00274172	33	0.0313448	0.00318788	29	0.0948178	0.0240662	0.25454	-0.474832	0.522964	CLBP1
left	entorhinal	SurfArea	0.0343758	0.778196	462.091	110.272	33	407.483	88.0725	29	-2.16543	-0.536415	0.259049	-1.04415	-0.0286789	CLBP1
left	entorhinal	GrayVol	0.0961969	0.850248	1854.64	438.467	33	1667	433.961	29	-1.6905	-0.424596	0.257371	-0.929043	0.0798504	CLBP1
left	entorhinal	ThickAvg	0.411855	0.99818	2.92742	0.320242	33	2.85528	0.361558	29	-0.826759	-0.209446	0.255225	-0.709686	0.290794	CLBP1
left	entorhinal	MeanCurv	0.629456	0.901958	0.118667	0.0197178	33	0.120862	0.0158919	29	0.484999	0.120211	0.254759	-0.379117	0.619539	CLBP1
left	entorhinal	GausCurv	0.210157	0.561287	0.0326667	0.00929942	33	0.0354138	0.00777136	29	1.26673	0.314688	0.256095	-0.187257	0.816633	CLBP1
left	fusiform	SurfArea	0.842048	0.998933	3104.45	392.4	33	3083.1	441.086	29	-0.200192	-0.0507012	0.254571	-0.549661	0.448258	CLBP1
left	fusiform	GrayVol	0.627858	0.850248	8994.91	1171.14	33	8843.55	1261.68	29	-0.487354	-0.123088	0.25477	-0.622438	0.376262	CLBP1
left	fusiform	ThickAvg	0.703999	0.99818	2.55221	0.104272	33	2.54186	0.108429	29	-0.381798	-0.0962056	0.254677	-0.595373	0.402962	CLBP1
left	fusiform	MeanCurv	0.683517	0.901958	0.128333	0.00821077	33	0.127483	0.00810917	29	-0.409685	-0.102884	0.254698	-0.602093	0.396324	CLBP1
left	fusiform	GausCurv	0.556524	0.84097	0.0285758	0.00341898	33	0.0290345	0.00267906	29	0.591365	0.146318	0.254869	-0.353226	0.645862	CLBP1
left	inferior parietal	SurfArea	0.346682	0.778196	4505.97	581.12	33	4335.83	796.025	29	-0.949884	-0.243561	0.255469	-0.744279	0.257157	CLBP1
left	inferior parietal	GrayVol	0.437737	0.850248	11551.7	1672.47	33	11159.7	2197.13	29	-0.782043	-0.20002	0.255164	-0.70014	0.300101	CLBP1
left	inferior parietal	ThickAvg	0.961015	0.99818	2.355	0.144332	33	2.35666	0.121113	29	0.0490851	0.0121972	0.254533	-0.486687	0.511082	CLBP1
left	inferior parietal	MeanCurv	0.86412	0.979336	0.121758	0.00566806	33	0.122069	0.00817195	29	0.172033	0.0442436	0.254562	-0.454697	0.543184	CLBP1
left	inferior parietal	GausCurv	0.656574	0.892941	0.0238182	0.00256728	33	0.0241034	0.00245451	29	0.446892	0.11199	0.254729	-0.387279	0.611259	CLBP1
left	inferior temporal	SurfArea	0.354766	0.778196	3207.24	494.692	33	3089.07	500.434	29	-0.932746	-0.23461	0.255401	-0.735196	0.265976	CLBP1
left	inferior temporal	GrayVol	0.538023	0.850248	9038.7	1547.66	33	8779.28	1726.09	29	-0.619567	-0.156833	0.25492	-0.656476	0.34281	CLBP1
left	inferior temporal	ThickAvg	0.830536	0.99818	2.42924	0.0965793	33	2.43569	0.133602	29	0.215128	0.0551936	0.254579	-0.443781	0.554168	CLBP1
left	inferior temporal	MeanCurv	0.999068	0.999068	0.130485	0.00632021	33	0.130483	0.00754331	29	-0.00117331	-0.000298301	0.254531	-0.499178	0.498582	CLBP1
left	inferior temporal	GausCurv	0.362235	0.684102	0.0293333	0.00268871	33	0.0300345	0.00324569	29	0.918816	0.233767	0.255395	-0.266806	0.734341	CLBP1
left	isthmus cingulate	SurfArea	0.420029	0.80127	1055.06	163.511	33	1021.1	164.965	29	-0.812063	-0.204219	0.25519	-0.704392	0.295954	CLBP1
left	isthmus cingulate	GrayVol	0.445451	0.850248	2651.06	371.15	33	2567.59	469.98	29	-0.76874	-0.196173	0.255139	-0.696246	0.303901	CLBP1
left	isthmus cingulate	ThickAvg	0.614919	0.99818	2.2853	0.142587	33	2.26669	0.146325	29	-0.505767	-0.127333	0.254787	-0.626716	0.37205	CLBP1
left	isthmus cingulate	MeanCurv	0.174221	0.636263	0.126303	0.00697981	33	0.123724	0.00768531	29	-1.37593	-0.348004	0.256442	-0.85063	0.154623	CLBP1
left	isthmus cingulate	GausCurv	0.177391	0.561287	0.0284848	0.00246375	33	0.0294828	0.00318053	29	1.36718	0.349303	0.256456	-0.153351	0.851957	CLBP1
left	lateral occipital	SurfArea	0.880268	0.998933	5123.45	690.747	33	5152.69	814.281	29	0.151328	0.0384432	0.254554	-0.460483	0.537369	CLBP1
left	lateral occipital	GrayVol	0.407069	0.850248	11033.9	1464.87	33	11398	1901.71	29	0.835793	0.213612	0.255252	-0.286683	0.713907	CLBP1
left	lateral occipital	ThickAvg	0.169116	0.99818	2.02036	0.102543	33	2.05579	0.0977129	29	1.39194	0.348738	0.25645	-0.153904	0.85138	CLBP1
left	lateral occipital	MeanCurv	0.224574	0.663959	0.136091	0.00534652	33	0.134172	0.00675103	29	-1.22874	-0.313504	0.256083	-0.815426	0.188419	CLBP1
left	lateral occipital	GausCurv	0.455508	0.774363	0.0301212	0.00242071	33	0.0295862	0.00308819	29	-0.751792	-0.191936	0.255113	-0.691959	0.308086	CLBP1
left	lateral orbitofrontal	SurfArea	0.938424	0.998933	2539.45	324.674	33	2545.93	330.845	29	0.0775821	0.0195232	0.254537	-0.479368	0.518415	CLBP1
left	lateral orbitofrontal	GrayVol	0.626211	0.850248	6776.15	860.007	33	6887.76	925.427	29	0.489693	0.12367	0.254773	-0.375685	0.623024	CLBP1
left	lateral orbitofrontal	ThickAvg	0.80187	0.99818	2.47767	0.151314	33	2.48617	0.113579	29	0.252068	0.062204	0.254592	-0.436796	0.561204	CLBP1
left	lateral orbitofrontal	MeanCurv	0.26499	0.693051	0.130152	0.00834087	33	0.132276	0.00649668	29	1.12533	0.278332	0.255755	-0.222947	0.779611	CLBP1
left	lateral orbitofrontal	GausCurv	0.103655	0.561287	0.0318788	0.00402925	33	0.0334138	0.00327891	29	1.65265	0.409871	0.257178	-0.0941981	0.91394	CLBP1
left	lingual	SurfArea	0.352265	0.778196	3142	416.604	33	3032.97	489.125	29	-0.938102	-0.238253	0.255428	-0.738892	0.262387	CLBP1
left	lingual	GrayVol	0.338653	0.850248	6181.12	1089.63	33	5910.83	1110.49	29	-0.964703	-0.242766	0.255462	-0.743472	0.25794	CLBP1
left	lingual	ThickAvg	0.87324	0.99818	1.86255	0.123983	33	1.85779	0.10956	29	-0.160227	-0.0399472	0.254556	-0.538877	0.458982	CLBP1
left	lingual	MeanCurv	0.187328	0.636263	0.138364	0.00673989	33	0.135931	0.00751157	29	-1.33462	-0.337823	0.256332	-0.840234	0.164588	CLBP1
left	lingual	GausCurv	0.946543	0.968728	0.0328788	0.0027129	33	0.0328276	0.0032079	29	-0.0673546	-0.017114	0.254535	-0.516003	0.481775	CLBP1
left	medial orbitofrontal	SurfArea	0.10324	0.778196	1877.48	205.321	33	1794.79	188.114	29	-1.65459	-0.413483	0.257225	-0.917644	0.090677	CLBP1
left	medial orbitofrontal	GrayVol	0.35546	0.850248	4745.45	532.491	33	4606.14	631.643	29	-0.931889	-0.23683	0.255418	-0.737448	0.263788	CLBP1
left	medial orbitofrontal	ThickAvg	0.461042	0.99818	2.2973	0.142886	33	2.32203	0.119513	29	0.741911	0.18432	0.255068	-0.315614	0.684253	CLBP1
left	medial orbitofrontal	MeanCurv	0.685152	0.901958	0.128455	0.0103836	33	0.129621	0.0119446	29	0.40756	0.103374	0.2547	-0.395838	0.602585	CLBP1
left	medial orbitofrontal	GausCurv	0.334097	0.653953	0.0330303	0.00502795	33	0.0343448	0.00553093	29	0.97414	0.246367	0.25549	-0.254393	0.747128	CLBP1
left	middle temporal	SurfArea	0.433449	0.80127	3065.03	435.799	33	2969.41	508.89	29	-0.789031	-0.200323	0.255165	-0.700447	0.299801	CLBP1
left	middle temporal	GrayVol	0.636427	0.850248	9302.15	1455.33	33	9102.28	1806.91	29	-0.475402	-0.121168	0.254763	-0.620503	0.378168	CLBP1
left	middle temporal	ThickAvg	0.67127	0.99818	2.50818	0.112954	33	2.52214	0.140725	29	0.42675	0.108791	0.254718	-0.390456	0.608038	CLBP1
left	middle temporal	MeanCurv	0.303875	0.707417	0.12497	0.00842053	33	0.12269	0.00882004	29	-1.03733	-0.261511	0.255612	-0.76251	0.239488	CLBP1
left	middle temporal	GausCurv	0.191866	0.561287	0.0260606	0.00323979	33	0.024931	0.00346339	29	-1.32054	-0.333352	0.256285	-0.83567	0.168967	CLBP1
left	parahippocampal	SurfArea	0.2598	0.778196	672.394	78.8269	33	647.172	93.6441	29	-1.1386	-0.289392	0.255854	-0.790865	0.212082	CLBP1
left	parahippocampal	GrayVol	0.335987	0.850248	2067.85	362.483	33	1982.31	331.789	29	-0.969921	-0.242369	0.255459	-0.743069	0.258332	CLBP1
left	parahippocampal	ThickAvg	0.865802	0.99818	2.59636	0.320152	33	2.58331	0.285429	29	-0.16972	-0.042338	0.254559	-0.541274	0.456597	CLBP1
left	parahippocampal	MeanCurv	0.593685	0.900496	0.0951212	0.0163626	33	0.0931724	0.0121422	29	-0.536448	-0.132291	0.254808	-0.631714	0.367132	CLBP1
left	parahippocampal	GausCurv	0.929705	0.968728	0.0215455	0.00592711	33	0.0214138	0.00576019	29	-0.0885912	-0.0222244	0.254538	-0.52112	0.476671	CLBP1
left	paracentral	SurfArea	0.0392954	0.778196	1409.82	193.966	33	1314.1	163.619	29	-2.1072	-0.523793	0.25884	-1.03112	-0.0164655	CLBP1
left	paracentral	GrayVol	0.0435626	0.850248	3734.97	585.731	33	3450.14	501.923	29	-2.06186	-0.513038	0.258667	-1.02003	-0.00605175	CLBP1
left	paracentral	ThickAvg	0.388763	0.99818	2.44912	0.156567	33	2.41497	0.152765	29	-0.868239	-0.217868	0.255281	-0.718219	0.282484	CLBP1
left	paracentral	MeanCurv	0.440364	0.879284	0.098697	0.00776404	33	0.100207	0.0075232	29	0.776792	0.194833	0.255131	-0.305225	0.69489	CLBP1
left	paracentral	GausCurv	0.155293	0.561287	0.0201212	0.00309998	33	0.0212414	0.00301964	29	1.43939	0.361148	0.256588	-0.141765	0.864062	CLBP1
left	pars opercularis	SurfArea	0.47151	0.80127	1564.91	284.617	33	1518.72	215.86	29	-0.7247	-0.17895	0.255037	-0.678823	0.320923	CLBP1
left	pars opercularis	GrayVol	0.452056	0.850248	4482.48	792.805	33	4343.79	649.009	29	-0.75695	-0.1878	0.255089	-0.687774	0.312174	CLBP1
left	pars opercularis	ThickAvg	0.917551	0.99818	2.55455	0.147447	33	2.55107	0.115428	29	-0.103961	-0.0257211	0.254541	-0.524621	0.473179	CLBP1
left	pars opercularis	MeanCurv	0.585411	0.900496	0.111788	0.00734744	33	0.112724	0.00608802	29	0.54847	0.13618	0.254824	-0.363275	0.635636	CLBP1
left	pars opercularis	GausCurv	0.601059	0.8515	0.0213636	0.00283745	33	0.0217241	0.00256204	29	0.525667	0.13124	0.254803	-0.368174	0.630654	CLBP1
left	pars orbitalis	SurfArea	0.122698	0.778196	674.091	97.1894	33	713.552	100.537	29	1.56623	0.394524	0.256984	-0.109166	0.898213	CLBP1
left	pars orbitalis	GrayVol	0.0472978	0.850248	1905.36	383.344	33	2099.76	371.394	29	2.02567	0.508067	0.258588	0.00123511	1.0149	CLBP1
left	pars orbitalis	ThickAvg	0.0843318	0.99818	2.28306	0.216405	33	2.3639	0.142128	29	1.75744	0.430347	0.257448	-0.0742508	0.934944	CLBP1
left	pars orbitalis	MeanCurv	0.188422	0.636263	0.143364	0.0122393	33	0.148448	0.0170306	29	1.33341	0.34222	0.256379	-0.160283	0.844724	CLBP1
left	pars orbitalis	GausCurv	0.443325	0.774363	0.0332727	0.00598056	33	0.0346552	0.0078389	29	0.772478	0.197546	0.255148	-0.302544	0.697636	CLBP1
left	pars triangularis	SurfArea	0.77953	0.981631	1300.52	162.865	33	1314.34	216.185	29	0.281397	0.072017	0.254613	-0.427024	0.571058	CLBP1
left	pars triangularis	GrayVol	0.908033	0.964785	3343.82	481.484	33	3360.52	629.608	29	0.116083	0.0296816	0.254544	-0.469226	0.528589	CLBP1
left	pars triangularis	ThickAvg	0.943663	0.99818	2.31515	0.115854	33	2.31297	0.125353	29	-0.0709763	-0.0179311	0.254536	-0.516821	0.480959	CLBP1
left	pars triangularis	MeanCurv	0.546775	0.900496	0.119939	0.00893707	33	0.121138	0.00657226	29	0.606141	0.149396	0.254884	-0.350176	0.648969	CLBP1
left	pars triangularis	GausCurv	0.309421	0.653953	0.0224545	0.00386564	33	0.0233448	0.00295533	29	1.02528	0.253296	0.255545	-0.247572	0.754164	CLBP1
left	pericalcarine	SurfArea	0.141014	0.778196	1461.24	236.597	33	1363.62	273.42	29	-1.49321	-0.378849	0.256794	-0.882166	0.124467	CLBP1
left	pericalcarine	GrayVol	0.112631	0.850248	1906.97	402.216	33	1746.34	382.621	29	-1.61023	-0.403386	0.257095	-0.907293	0.100521	CLBP1
left	pericalcarine	ThickAvg	0.292668	0.99818	1.50288	0.133973	33	1.46903	0.117051	29	-1.06161	-0.264482	0.255636	-0.765529	0.236565	CLBP1
left	pericalcarine	MeanCurv	0.134057	0.636263	0.140333	0.0100768	33	0.136276	0.0108394	29	-1.5197	-0.383783	0.256853	-0.887215	0.11965	CLBP1
left	pericalcarine	GausCurv	0.222533	0.561287	0.0329091	0.0043038	33	0.0316552	0.00370594	29	-1.23261	-0.306796	0.256017	-0.80859	0.194998	CLBP1
left	postcentral	SurfArea	0.710382	0.947176	4065.3	501.838	33	4015.38	545.585	29	-0.373191	-0.0943107	0.254671	-0.593467	0.404845	CLBP1
left	postcentral	GrayVol	0.799827	0.90647	9179.06	1397.63	33	9081.14	1602.28	29	-0.254778	-0.0646079	0.254597	-0.563617	0.434401	CLBP1
left	postcentral	ThickAvg	0.861257	0.99818	2.03006	0.11457	33	2.03597	0.145765	29	0.175627	0.0448308	0.254562	-0.454111	0.543773	CLBP1
left	postcentral	MeanCurv	0.260811	0.693051	0.107909	0.00549069	33	0.109552	0.00584677	29	1.13559	0.286593	0.255828	-0.214831	0.788016	CLBP1
left	postcentral	GausCurv	0.655268	0.892941	0.0223636	0.00297719	33	0.0226552	0.00210909	29	0.448791	0.11037	0.254723	-0.388888	0.609628	CLBP1
left	posterior cingulate	SurfArea	0.989416	0.998933	1230.79	175.148	33	1230.07	239.544	29	-0.0133309	-0.00341787	0.254531	-0.502298	0.495462	CLBP1
left	posterior cingulate	GrayVol	0.753099	0.875368	3234.97	462.76	33	3187.97	672.386	29	-0.316334	-0.0813916	0.254635	-0.580477	0.417694	CLBP1
left	posterior cingulate	ThickAvg	0.6378	0.99818	2.42973	0.120721	33	2.41283	0.155342	29	-0.47352	-0.120956	0.254762	-0.62029	0.378377	CLBP1
left	posterior cingulate	MeanCurv	0.015502	0.514444	0.12597	0.00697085	33	0.130828	0.00818565	29	2.49763	0.634337	0.260827	0.123116	1.14556	CLBP1
left	posterior cingulate	GausCurv	0.0398017	0.488618	0.0254848	0.00279644	33	0.027069	0.00309298	29	2.10403	0.532315	0.258981	0.0247126	1.03992	CLBP1
left	precentral	SurfArea	0.983131	0.998933	4801.85	557.766	33	4798.45	685.299	29	-0.0212423	-0.00541055	0.254531	-0.504291	0.49347	CLBP1
left	precentral	GrayVol	0.937417	0.980682	13304.1	1622.3	33	13264.8	2209.1	29	-0.0789066	-0.0202254	0.254537	-0.519118	0.478667	CLBP1
left	precentral	ThickAvg	0.659195	0.99818	2.5747	0.132218	33	2.55955	0.135977	29	-0.443283	-0.111618	0.254728	-0.610884	0.387649	CLBP1
left	precentral	MeanCurv	0.300995	0.707417	0.106424	0.00613917	33	0.108069	0.00623888	29	1.0435	0.262545	0.25562	-0.23847	0.763561	CLBP1
left	precentral	GausCurv	0.821587	0.96324	0.0235758	0.00404684	33	0.0237931	0.00350896	29	0.226494	0.0563997	0.254581	-0.442579	0.555378	CLBP1
left	precuneus	SurfArea	0.379426	0.781849	3909.06	541.372	33	3791.28	505.487	29	-0.885518	-0.221565	0.255307	-0.721967	0.278837	CLBP1
left	precuneus	GrayVol	0.664268	0.850248	9631.52	1411.3	33	9457.41	1692.77	29	-0.436392	-0.110983	0.254726	-0.610245	0.388279	CLBP1
left	precuneus	ThickAvg	0.369019	0.99818	2.33361	0.137936	33	2.36648	0.146695	29	0.90538	0.228474	0.255356	-0.272024	0.728972	CLBP1
left	precuneus	MeanCurv	0.948026	0.991781	0.122455	0.00649563	33	0.122345	0.00666159	29	-0.065466	-0.0164812	0.254535	-0.515369	0.482407	CLBP1
left	precuneus	GausCurv	0.710549	0.937877	0.0247576	0.00277298	33	0.025	0.00234521	29	0.372887	0.0927049	0.254667	-0.406442	0.591852	CLBP1
left	rostral anterior cingulate	SurfArea	0.605881	0.899362	855.758	212.081	33	828.241	205.126	29	-0.518721	-0.130088	0.254798	-0.629493	0.369317	CLBP1
left	rostral anterior cingulate	GrayVol	0.620622	0.850248	2675.36	660.927	33	2592.66	646.059	29	-0.497577	-0.124872	0.254777	-0.624236	0.374491	CLBP1
left	rostral anterior cingulate	ThickAvg	0.77244	0.99818	2.70542	0.172129	33	2.7179	0.165582	29	0.290506	0.0728291	0.254615	-0.426215	0.571874	CLBP1
left	rostral anterior cingulate	MeanCurv	0.465901	0.880036	0.128182	0.0107018	33	0.130586	0.0144902	29	0.734674	0.188248	0.255091	-0.311731	0.688227	CLBP1
left	rostral anterior cingulate	GausCurv	0.135484	0.561287	0.0271515	0.00403981	33	0.0293793	0.00692002	29	1.52083	0.394776	0.256988	-0.10892	0.898471	CLBP1
left	rostral middle frontal	SurfArea	0.553879	0.855995	5636.45	845.632	33	5503.93	898.97	29	-0.595429	-0.150253	0.254888	-0.649834	0.349327	CLBP1
left	rostral middle frontal	GrayVol	0.523885	0.850248	13852.1	2142	33	13465.7	2547.33	29	-0.641463	-0.163048	0.254951	-0.662752	0.336657	CLBP1
left	rostral middle frontal	ThickAvg	0.782956	0.99818	2.23088	0.117417	33	2.22276	0.113385	29	-0.276719	-0.0693901	0.254607	-0.568419	0.429639	CLBP1
left	rostral middle frontal	MeanCurv	0.940828	0.991781	0.133455	0.00750038	33	0.133586	0.00640601	29	0.0745412	0.0185436	0.254536	-0.480347	0.517434	CLBP1
left	rostral middle frontal	GausCurv	0.520704	0.823438	0.0283333	0.00329457	33	0.0288276	0.00272644	29	0.646073	0.160401	0.254938	-0.339277	0.660079	CLBP1
left	superior frontal	SurfArea	0.403783	0.80127	7435.21	978.772	33	7221.97	1011.29	29	-0.840989	-0.211824	0.25524	-0.712095	0.288447	CLBP1
left	superior frontal	GrayVol	0.491997	0.850248	22298.7	2912.6	33	21675.6	4005.82	29	-0.692175	-0.177524	0.255029	-0.677381	0.322333	CLBP1
left	superior frontal	ThickAvg	0.892028	0.99818	2.67648	0.148618	33	2.67076	0.178107	29	-0.13637	-0.0346797	0.25455	-0.533597	0.464237	CLBP1
left	superior frontal	MeanCurv	0.0391684	0.53269	0.117576	0.00444431	33	0.12031	0.00558124	29	2.11439	0.539286	0.259097	0.0314559	1.04712	CLBP1
left	superior frontal	GausCurv	0.0687445	0.561287	0.0243333	0.00231391	33	0.0256552	0.00315409	29	1.85955	0.47667	0.258105	-0.029216	0.982555	CLBP1
left	superior parietal	SurfArea	0.213409	0.778196	5457.73	659.052	33	5213.69	840.931	29	-1.25941	-0.321538	0.256163	-0.823618	0.180541	CLBP1
left	superior parietal	GrayVol	0.363465	0.850248	12788.2	1971.24	33	12280	2345.94	29	-0.916387	-0.232939	0.255389	-0.733501	0.267623	CLBP1
left	superior parietal	ThickAvg	0.779715	0.99818	2.14961	0.143765	33	2.15983	0.142189	29	0.280969	0.0705664	0.254609	-0.428468	0.569601	CLBP1
left	superior parietal	MeanCurv	0.996028	0.999068	0.118303	0.00568158	33	0.11831	0.00580704	29	0.00499893	0.00125821	0.254531	-0.497622	0.500138	CLBP1
left	superior parietal	GausCurv	0.720194	0.937877	0.0227879	0.00213245	33	0.023	0.00246403	29	0.360015	0.0913406	0.254663	-0.407798	0.590479	CLBP1
left	superior temporal	SurfArea	0.352831	0.778196	3936.85	542.544	33	3812.97	498.901	29	-0.936397	-0.234062	0.255397	-0.73464	0.266516	CLBP1
left	superior temporal	GrayVol	0.473038	0.850248	11570.9	1909.4	33	11215.4	1955.15	29	-0.722211	-0.181799	0.255054	-0.681704	0.318106	CLBP1
left	superior temporal	ThickAvg	0.937975	0.99818	2.59185	0.141557	33	2.59483	0.156594	29	0.0781597	0.0197744	0.254537	-0.479118	0.518666	CLBP1
left	superior temporal	MeanCurv	0.819574	0.944594	0.106485	0.00704504	33	0.106897	0.00707281	29	0.229113	0.0575991	0.254583	-0.441384	0.556582	CLBP1
left	superior temporal	GausCurv	0.912628	0.968728	0.0208788	0.00351566	33	0.0207931	0.00258262	29	-0.110202	-0.0271599	0.254542	-0.526063	0.471743	CLBP1
left	supramarginal	SurfArea	0.246899	0.778196	4176.06	766.24	33	3952.62	736.723	29	-1.16942	-0.29316	0.255888	-0.794702	0.208381	CLBP1
left	supramarginal	GrayVol	0.394674	0.850248	11098.1	2032.79	33	10626.3	2267.88	29	-0.857686	-0.217114	0.255276	-0.717455	0.283227	CLBP1
left	supramarginal	ThickAvg	0.533974	0.99818	2.4337	0.144475	33	2.45486	0.121875	29	0.625568	0.1555	0.254913	-0.34413	0.65513	CLBP1
left	supramarginal	MeanCurv	0.322627	0.707698	0.121364	0.00488504	33	0.122897	0.00687825	29	0.999001	0.256572	0.255571	-0.244348	0.757491	CLBP1
left	supramarginal	GausCurv	0.17079	0.561287	0.0237273	0.00187538	33	0.0245517	0.00266708	29	1.38988	0.357169	0.256544	-0.145656	0.859994	CLBP1
left	frontal pole	SurfArea	0.167737	0.778196	261.909	46.5889	33	246.69	39.2083	29	-1.39643	-0.347065	0.256432	-0.849671	0.155542	CLBP1
left	frontal pole	GrayVol	0.252671	0.850248	770.091	241.546	33	701.931	222.971	29	-1.15503	-0.288783	0.255848	-0.790246	0.21268	CLBP1
left	frontal pole	ThickAvg	0.584153	0.99818	2.22245	0.307818	33	2.17562	0.355817	29	-0.550529	-0.13968	0.254839	-0.639165	0.359805	CLBP1
left	frontal pole	MeanCurv	0.692451	0.901958	0.162667	0.0249144	33	0.160448	0.0189163	29	-0.397482	-0.0981565	0.254683	-0.597335	0.401022	CLBP1
left	frontal pole	GausCurv	0.452898	0.774363	0.0450303	0.0110411	33	0.0432759	0.00700457	29	-0.755974	-0.184768	0.255071	-0.684707	0.315171	CLBP1
left	temporal pole	SurfArea	0.992867	0.998933	479.091	80.4904	33	479.276	81.3234	29	0.00897813	0.00225805	0.254531	-0.496622	0.501138	CLBP1
left	temporal pole	GrayVol	0.190232	0.850248	1870	392.262	33	2044.24	602.66	29	1.32909	0.343042	0.256388	-0.159478	0.845563	CLBP1
left	temporal pole	ThickAvg	0.228385	0.99818	2.87082	0.315284	33	2.99069	0.43917	29	1.21944	0.312989	0.256078	-0.188923	0.814901	CLBP1
left	temporal pole	MeanCurv	0.972794	0.999068	0.158242	0.021225	33	0.158414	0.0181728	29	0.0342467	0.00852091	0.254532	-0.490361	0.507403	CLBP1
left	temporal pole	GausCurv	0.765842	0.959991	0.0515455	0.0135994	33	0.0505862	0.0116451	29	-0.299174	-0.0744379	0.254618	-0.57349	0.424614	CLBP1
left	transverse temporal	SurfArea	0.994526	0.998933	469.394	75.1107	33	469.241	96.1642	29	-0.00689309	-0.00176023	0.254531	-0.50064	0.49712	CLBP1
left	transverse temporal	GrayVol	0.556899	0.850248	1197.03	225.745	33	1159.07	273.541	29	-0.591099	-0.150425	0.254889	-0.650007	0.349157	CLBP1
left	transverse temporal	ThickAvg	0.535754	0.99818	2.32855	0.204004	33	2.29817	0.179978	29	-0.622833	-0.155266	0.254912	-0.654893	0.344362	CLBP1
left	transverse temporal	MeanCurv	0.731308	0.920906	0.116879	0.017776	33	0.118276	0.0140659	29	0.345007	0.0854149	0.254646	-0.413691	0.584521	CLBP1
left	transverse temporal	GausCurv	0.372232	0.684102	0.0280909	0.0067099	33	0.0267931	0.00456211	29	-0.899432	-0.220673	0.255301	-0.721063	0.279717	CLBP1
left	insula	SurfArea	0.21964	0.778196	2425.61	297.699	33	2319.69	364.782	29	-1.24186	-0.316257	0.25611	-0.818233	0.185719	CLBP1
left	insula	GrayVol	0.754033	0.875368	6863.58	875.591	33	6779.17	1186.63	29	-0.315019	-0.0807228	0.254634	-0.579805	0.418359	CLBP1
left	insula	ThickAvg	0.148657	0.99818	2.834	0.150742	33	2.89245	0.162052	29	1.4639	0.369676	0.256686	-0.133429	0.872781	CLBP1
left	insula	MeanCurv	0.899511	0.984593	0.120212	0.00794024	33	0.120483	0.00875304	29	0.126843	0.0320839	0.254547	-0.466828	0.530996	CLBP1
left	insula	GausCurv	0.809247	0.96324	0.033	0.00522614	33	0.0333103	0.00484844	29	0.242468	0.0606423	0.254589	-0.438352	0.559636	CLBP1
right	bankssts	SurfArea	0.368488	0.781849	911	153.059	33	874.621	161.652	29	-0.906374	-0.228621	0.255357	-0.729121	0.271879	CLBP1
right	bankssts	GrayVol	0.361715	0.850248	2178.52	451.996	33	2072.55	453.657	29	-0.919246	-0.231095	0.255375	-0.73163	0.26944	CLBP1
right	bankssts	ThickAvg	0.837768	0.99818	2.49936	0.17984	33	2.5079	0.146655	29	0.205644	0.0510082	0.254572	-0.447952	0.549969	CLBP1
right	bankssts	MeanCurv	0.0737083	0.542702	0.100394	0.0119581	33	0.0953793	0.00971528	29	-1.82044	-0.451439	0.257739	-0.956607	0.0537294	CLBP1
right	bankssts	GausCurv	0.0895655	0.561287	0.0179394	0.00371601	33	0.0165172	0.0027467	29	-1.7264	-0.425637	0.257385	-0.930111	0.0788367	CLBP1
right	caudal anterior cingulate	SurfArea	0.641346	0.927906	770.879	172.617	33	791.793	177.957	29	0.46825	0.117923	0.254751	-0.381388	0.617235	CLBP1
right	caudal anterior cingulate	GrayVol	0.536885	0.850248	2101.48	515.142	33	2189.07	585.675	29	0.621341	0.157478	0.254923	-0.342171	0.657127	CLBP1
right	caudal anterior cingulate	ThickAvg	0.705821	0.99818	2.38406	0.128831	33	2.39903	0.174755	29	0.379599	0.0972765	0.25468	-0.401897	0.59645	CLBP1
right	caudal anterior cingulate	MeanCurv	0.160668	0.636263	0.123333	0.0103249	33	0.126897	0.00942392	29	1.42043	0.354878	0.256518	-0.147897	0.857653	CLBP1
right	caudal anterior cingulate	GausCurv	0.0861776	0.561287	0.0201515	0.00270556	33	0.0214828	0.00322513	29	1.74727	0.444189	0.257637	-0.0607802	0.949158	CLBP1
right	caudal middle frontal	SurfArea	0.971133	0.998933	2109.91	370.902	33	2106.31	404.25	29	-0.0363457	-0.00918658	0.254532	-0.508069	0.489696	CLBP1
right	caudal middle frontal	GrayVol	0.997064	0.997064	5785.58	1168.83	33	5786.76	1330.61	29	0.00369553	0.000936707	0.254531	-0.497943	0.499817	CLBP1
right	caudal middle frontal	ThickAvg	0.913385	0.99818	2.51333	0.158535	33	2.51759	0.1479	29	0.109231	0.0273291	0.254542	-0.471574	0.526232	CLBP1
right	caudal middle frontal	MeanCurv	0.702996	0.901958	0.108333	0.00874166	33	0.109103	0.00707281	29	0.383116	0.0949816	0.254673	-0.404178	0.594141	CLBP1
right	caudal middle frontal	GausCurv	0.595657	0.8515	0.0209091	0.00414098	33	0.0204483	0.00255771	29	-0.533811	-0.130284	0.254799	-0.62969	0.369123	CLBP1
right	cuneus	SurfArea	0.731991	0.957219	1662.3	205.751	33	1684.76	293.376	29	0.344423	0.0885225	0.254655	-0.410601	0.587646	CLBP1
right	cuneus	GrayVol	0.821509	0.915546	3214.09	520.231	33	3249.52	685.59	29	0.226751	0.0580062	0.254584	-0.440978	0.55699	CLBP1
right	cuneus	ThickAvg	0.988274	0.99818	1.80555	0.126364	33	1.8051	0.109444	29	-0.0147589	-0.00367487	0.254531	-0.502555	0.495205	CLBP1
right	cuneus	MeanCurv	0.647865	0.901958	0.139121	0.00989873	33	0.137966	0.00988318	29	-0.459078	-0.115371	0.254741	-0.614664	0.383922	CLBP1
right	cuneus	GausCurv	0.776463	0.959991	0.0314848	0.00388202	33	0.0317586	0.00367088	29	0.28522	0.0714238	0.254611	-0.427614	0.570462	CLBP1
right	entorhinal	SurfArea	0.0144194	0.778196	441.091	92.0473	33	388.414	72.2385	29	-2.52077	-0.62376	0.260621	-1.13458	-0.112943	CLBP1
right	entorhinal	GrayVol	0.0730511	0.850248	1840.36	431.753	33	1662.1	335.963	29	-1.82499	-0.451352	0.257738	-0.956518	0.0538137	CLBP1
right	entorhinal	ThickAvg	0.991068	0.99818	3.03024	0.348754	33	3.02924	0.350761	29	-0.0112425	-0.00282671	0.254531	-0.501707	0.496053	CLBP1
right	entorhinal	MeanCurv	0.0302614	0.514444	0.123576	0.0177624	33	0.133931	0.0187901	29	2.22115	0.560316	0.259456	0.051781	1.06885	CLBP1
right	entorhinal	GausCurv	0.014891	0.488618	0.034697	0.00917362	33	0.0412069	0.0109752	29	2.51429	0.639329	0.260925	0.127915	1.15074	CLBP1
right	fusiform	SurfArea	0.351888	0.778196	3108.91	414.742	33	3007.97	429.399	29	-0.938432	-0.236399	0.255414	-0.737011	0.264213	CLBP1
right	fusiform	GrayVol	0.188471	0.850248	9136	1144.86	33	8695.48	1421.23	29	-1.33203	-0.339497	0.25635	-0.841943	0.162949	CLBP1
right	fusiform	ThickAvg	0.346639	0.99818	2.5967	0.130036	33	2.56869	0.102061	29	-0.948671	-0.234748	0.255402	-0.735336	0.26584	CLBP1
right	fusiform	MeanCurv	0.767899	0.924608	0.126455	0.00715057	33	0.127	0.00729481	29	0.296496	0.0746176	0.254619	-0.424435	0.57367	CLBP1
right	fusiform	GausCurv	0.222864	0.561287	0.0282424	0.00314275	33	0.0292069	0.00301638	29	1.23181	0.308767	0.256036	-0.193065	0.810598	CLBP1
right	inferior parietal	SurfArea	0.301781	0.778196	5443	905.101	33	5185	1028.27	29	-1.04219	-0.264128	0.255633	-0.76517	0.236913	CLBP1
right	inferior parietal	GrayVol	0.663944	0.850248	14221.3	2420.23	33	13894.3	3329.15	29	-0.437041	-0.11209	0.254729	-0.61136	0.38718	CLBP1
right	inferior parietal	ThickAvg	0.284738	0.99818	2.396	0.125225	33	2.42993	0.121949	29	1.07949	0.270842	0.25569	-0.23031	0.771995	CLBP1
right	inferior parietal	MeanCurv	0.302714	0.707417	0.121364	0.00474222	33	0.12	0.00548374	29	-1.04024	-0.263936	0.255632	-0.764974	0.237102	CLBP1
right	inferior parietal	GausCurv	0.871196	0.963891	0.0233636	0.00219115	33	0.0232759	0.00205107	29	-0.162837	-0.0407501	0.254557	-0.539681	0.458181	CLBP1
right	inferior temporal	SurfArea	0.157188	0.778196	3165.91	510.047	33	2994.31	433.022	29	-1.43253	-0.356233	0.256533	-0.859038	0.146571	CLBP1
right	inferior temporal	GrayVol	0.536649	0.850248	9308.27	1820.23	33	9034.07	1653.46	29	-0.621468	-0.155219	0.254912	-0.654846	0.344409	CLBP1
right	inferior temporal	ThickAvg	0.401685	0.99818	2.54809	0.18374	33	2.58645	0.173605	29	0.844642	0.211501	0.255238	-0.288766	0.711768	CLBP1
right	inferior temporal	MeanCurv	0.625538	0.901958	0.127848	0.00651978	33	0.128793	0.00836822	29	0.490896	0.125375	0.254779	-0.373992	0.624743	CLBP1
right	inferior temporal	GausCurv	0.118795	0.561287	0.0296667	0.00299653	33	0.031	0.00355568	29	1.58455	0.402705	0.257087	-0.101186	0.906595	CLBP1
right	isthmus cingulate	SurfArea	0.702323	0.947176	945.091	156.858	33	959.31	134.681	29	0.384019	0.0955649	0.254675	-0.403598	0.594728	CLBP1
right	isthmus cingulate	GrayVol	0.834763	0.915546	2408.33	449.083	33	2429.72	353.63	29	0.209517	0.0518553	0.254573	-0.447108	0.550819	CLBP1
right	isthmus cingulate	ThickAvg	0.844444	0.99818	2.26918	0.156118	33	2.26183	0.137733	29	-0.197063	-0.0491258	0.254569	-0.548081	0.449829	CLBP1
right	isthmus cingulate	MeanCurv	0.549022	0.900496	0.125242	0.00761179	33	0.126276	0.00586087	29	0.602691	0.14896	0.254882	-0.350609	0.648528	CLBP1
right	isthmus cingulate	GausCurv	0.313969	0.653953	0.0296667	0.00361997	33	0.0305172	0.00297154	29	1.01549	0.251987	0.255534	-0.248861	0.752834	CLBP1
right	lateral occipital	SurfArea	0.998933	0.998933	5029.73	548.464	33	5029.48	833.703	29	-0.00134431	-0.000346768	0.254531	-0.499227	0.498533	CLBP1
right	lateral occipital	GrayVol	0.75951	0.875368	11348.2	1410.16	33	11483.3	1960.15	29	0.307798	0.0789914	0.254629	-0.420082	0.578065	CLBP1
right	lateral occipital	ThickAvg	0.411243	0.99818	2.1003	0.115473	33	2.12279	0.0985097	29	0.827486	0.205839	0.255201	-0.294355	0.706033	CLBP1
right	lateral occipital	MeanCurv	0.557354	0.900496	0.133758	0.00579887	33	0.132828	0.0065141	29	-0.59028	-0.149489	0.254884	-0.649063	0.350084	CLBP1
right	lateral occipital	GausCurv	0.836754	0.963891	0.0295758	0.00304169	33	0.0297241	0.00260352	29	0.206945	0.0514889	0.254573	-0.447473	0.550451	CLBP1
right	lateral orbitofrontal	SurfArea	0.51522	0.814766	2584.36	409.873	33	2517.24	396.531	29	-0.654649	-0.16418	0.254957	-0.663896	0.335536	CLBP1
right	lateral orbitofrontal	GrayVol	0.683938	0.850248	6838.42	1035.8	33	6728.93	1065	29	-0.40913	-0.103017	0.254699	-0.602226	0.396193	CLBP1
right	lateral orbitofrontal	ThickAvg	0.768575	0.99818	2.46476	0.13094	33	2.47403	0.11619	29	0.295576	0.0737113	0.254617	-0.425337	0.57276	CLBP1
right	lateral orbitofrontal	MeanCurv	0.452573	0.879284	0.137909	0.00754306	33	0.139241	0.00632825	29	0.756068	0.187873	0.255089	-0.312102	0.687847	CLBP1
right	lateral orbitofrontal	GausCurv	0.336594	0.653953	0.0360909	0.00450252	33	0.0370345	0.00311084	29	0.969093	0.237982	0.255426	-0.262653	0.738617	CLBP1
right	lingual	SurfArea	0.702295	0.947176	3278.03	429.534	33	3233.17	482.972	29	-0.384167	-0.0972971	0.25468	-0.596471	0.401877	CLBP1
right	lingual	GrayVol	0.598415	0.850248	6612.03	985.412	33	6468	1136.1	29	-0.529704	-0.134374	0.254816	-0.633814	0.365066	CLBP1
right	lingual	ThickAvg	0.67587	0.99818	1.9113	0.104016	33	1.89907	0.122714	29	-0.420336	-0.106787	0.254711	-0.606021	0.392447	CLBP1
right	lingual	MeanCurv	0.775039	0.924608	0.138485	0.00522088	33	0.138966	0.00756157	29	0.287377	0.0739274	0.254617	-0.425122	0.572977	CLBP1
right	lingual	GausCurv	0.221414	0.561287	0.0337879	0.0023016	33	0.0346897	0.0032744	29	1.23841	0.31825	0.25613	-0.183765	0.820265	CLBP1
right	medial orbitofrontal	SurfArea	0.163335	0.778196	2061.18	284.866	33	1968.03	234.547	29	-1.41132	-0.350278	0.256467	-0.852953	0.152397	CLBP1
right	medial orbitofrontal	GrayVol	0.368734	0.850248	5227.48	759.036	33	5055.28	736.235	29	-0.905739	-0.22719	0.255347	-0.72767	0.27329	CLBP1
right	medial orbitofrontal	ThickAvg	0.838877	0.99818	2.28418	0.159712	33	2.29241	0.157167	29	0.204226	0.0512753	0.254572	-0.447686	0.550237	CLBP1
right	medial orbitofrontal	MeanCurv	0.0670852	0.542702	0.125152	0.00801218	33	0.129345	0.0094728	29	1.86793	0.474615	0.258074	-0.0312111	0.980441	CLBP1
right	medial orbitofrontal	GausCurv	0.0274111	0.488618	0.0301818	0.00392472	33	0.0325517	0.00427272	29	2.26343	0.572053	0.259663	0.0631137	1.08099	CLBP1
right	middle temporal	SurfArea	0.197925	0.778196	3526.36	503.735	33	3358.72	507.574	29	-1.30219	-0.327449	0.256224	-0.829647	0.174749	CLBP1
right	middle temporal	GrayVol	0.687701	0.850248	10934.6	2128.67	33	10716.7	2111.22	29	-0.403959	-0.101475	0.254694	-0.600674	0.397725	CLBP1
right	middle temporal	ThickAvg	0.46272	0.99818	2.61	0.2507	33	2.65293	0.206406	29	0.739131	0.183446	0.255063	-0.316478	0.683369	CLBP1
right	middle temporal	MeanCurv	0.133727	0.636263	0.120515	0.00766942	33	0.117655	0.00713781	29	-1.52022	-0.380292	0.256811	-0.883643	0.123058	CLBP1
right	middle temporal	GausCurv	0.512677	0.823438	0.0242121	0.00311004	33	0.0237241	0.00272418	29	-0.658593	-0.164104	0.254957	-0.66382	0.335611	CLBP1
right	parahippocampal	SurfArea	0.0690311	0.778196	651.182	71.3046	33	613.034	88.2725	29	-1.85531	-0.472783	0.258047	-0.978556	0.0329893	CLBP1
right	parahippocampal	GrayVol	0.233861	0.850248	1902.91	230.951	33	1824.59	275.512	29	-1.20372	-0.306022	0.25601	-0.807802	0.195757	CLBP1
right	parahippocampal	ThickAvg	0.597185	0.99818	2.49118	0.217072	33	2.52469	0.271657	29	0.531628	0.135565	0.254822	-0.363885	0.635015	CLBP1
right	parahippocampal	MeanCurv	0.312096	0.707417	0.0981515	0.0137161	33	0.0951034	0.00968189	29	-1.0198	-0.250746	0.255525	-0.751574	0.250083	CLBP1
right	parahippocampal	GausCurv	0.730992	0.937877	0.0224848	0.00640859	33	0.0219655	0.00542799	29	-0.345415	-0.0858831	0.254647	-0.584992	0.413226	CLBP1
right	paracentral	SurfArea	0.494902	0.80127	1506.91	158.959	33	1472.14	227.91	29	-0.687651	-0.176795	0.255025	-0.676644	0.323055	CLBP1
right	paracentral	GrayVol	0.52788	0.850248	3997.88	546.135	33	3892.14	735.233	29	-0.635582	-0.162801	0.25495	-0.662503	0.336901	CLBP1
right	paracentral	ThickAvg	0.905411	0.99818	2.47294	0.147836	33	2.46779	0.186202	29	-0.119396	-0.0304581	0.254545	-0.529367	0.46845	CLBP1
right	paracentral	MeanCurv	0.341762	0.721758	0.0999697	0.00721753	33	0.101448	0.00481505	29	0.958815	0.234991	0.255404	-0.2656	0.735583	CLBP1
right	paracentral	GausCurv	0.329273	0.653953	0.0205758	0.00345534	33	0.0213448	0.00268961	29	0.983688	0.243289	0.255466	-0.257426	0.744003	CLBP1
right	pars opercularis	SurfArea	0.327564	0.778196	1311.3	178.985	33	1360.07	206.261	29	0.987683	0.250545	0.255523	-0.25028	0.75137	CLBP1
right	pars opercularis	GrayVol	0.621741	0.850248	3772.39	477.384	33	3847.97	686.674	29	0.496524	0.12768	0.254789	-0.371706	0.627065	CLBP1
right	pars opercularis	ThickAvg	0.120994	0.99818	2.60955	0.135705	33	2.55579	0.132933	29	-1.57321	-0.394869	0.256989	-0.898567	0.108829	CLBP1
right	pars opercularis	MeanCurv	0.350265	0.721758	0.11	0.00698212	33	0.111448	0.00507505	29	0.941667	0.231933	0.255381	-0.268615	0.73248	CLBP1
right	pars opercularis	GausCurv	0.194906	0.561287	0.0202727	0.00283144	33	0.0211034	0.00214384	29	1.31115	0.323729	0.256185	-0.178394	0.825853	CLBP1
right	pars orbitalis	SurfArea	0.45856	0.80127	851.485	128.527	33	876.138	130.927	29	0.746143	0.18776	0.255088	-0.312213	0.687733	CLBP1
right	pars orbitalis	GrayVol	0.262729	0.850248	2538.67	482.572	33	2681.69	509.06	29	1.13095	0.285245	0.255816	-0.216154	0.786645	CLBP1
right	pars orbitalis	ThickAvg	0.57088	0.99818	2.45279	0.208757	33	2.48224	0.197889	29	0.569909	0.142737	0.254853	-0.356775	0.642249	CLBP1
right	pars orbitalis	MeanCurv	0.0471874	0.534791	0.138909	0.00875844	33	0.14469	0.0128927	29	2.03658	0.524394	0.25885	0.0170475	1.03174	CLBP1
right	pars orbitalis	GausCurv	0.0431134	0.488618	0.0300606	0.003535	33	0.0324483	0.00522758	29	2.07741	0.535046	0.259026	0.0273555	1.04274	CLBP1
right	pars triangularis	SurfArea	0.962485	0.998933	1572.33	218.955	33	1569.28	281.512	29	-0.0472595	-0.0120714	0.254533	-0.510956	0.486813	CLBP1
right	pars triangularis	GrayVol	0.523997	0.850248	4207.73	627.945	33	4085.97	835.495	29	-0.641565	-0.164217	0.254957	-0.663934	0.335499	CLBP1
right	pars triangularis	ThickAvg	0.0387601	0.99818	2.40824	0.171806	33	2.32572	0.135135	29	-2.11365	-0.523092	0.258829	-1.0304	-0.0157868	CLBP1
right	pars triangularis	MeanCurv	0.134902	0.636263	0.119697	0.00848707	33	0.122793	0.00759877	29	1.51549	0.378156	0.256786	-0.125145	0.881456	CLBP1
right	pars triangularis	GausCurv	0.322757	0.653953	0.0227273	0.00286436	33	0.0235172	0.00331254	29	0.997646	0.25313	0.255544	-0.247736	0.753995	CLBP1
right	pericalcarine	SurfArea	0.493437	0.80127	1611.12	277.837	33	1560.31	299.608	29	-0.689247	-0.17409	0.25501	-0.67391	0.32573	CLBP1
right	pericalcarine	GrayVol	0.455001	0.850248	2173.67	514.199	33	2075.52	511.448	29	-0.752061	-0.188953	0.255096	-0.688941	0.311034	CLBP1
right	pericalcarine	ThickAvg	0.545445	0.99818	1.51415	0.145898	33	1.49145	0.147354	29	-0.608126	-0.152943	0.254901	-0.652549	0.346662	CLBP1
right	pericalcarine	MeanCurv	0.55839	0.900496	0.137091	0.0103542	33	0.135552	0.0102036	29	-0.588569	-0.147786	0.254876	-0.647344	0.351771	CLBP1
right	pericalcarine	GausCurv	0.805679	0.96324	0.0323333	0.00350595	33	0.0325862	0.00442006	29	0.247232	0.0630731	0.254594	-0.43593	0.562076	CLBP1
right	postcentral	SurfArea	0.816853	0.998933	3974.94	525.741	33	3940.21	634.886	29	-0.232716	-0.0592095	0.254586	-0.558198	0.439779	CLBP1
right	postcentral	GrayVol	0.952456	0.981318	8916.85	1565.47	33	8892.28	1652.17	29	-0.0598817	-0.0151036	0.254534	-0.513991	0.483783	CLBP1
right	postcentral	ThickAvg	0.69085	0.99818	2.01961	0.163864	33	2.035	0.139407	29	0.399629	0.099391	0.254687	-0.399795	0.598578	CLBP1
right	postcentral	MeanCurv	0.20585	0.636263	0.104455	0.00790605	33	0.106862	0.00691646	29	1.27892	0.318648	0.256134	-0.183375	0.820671	CLBP1
right	postcentral	GausCurv	0.582448	0.8515	0.0209394	0.00251171	33	0.0213103	0.00273996	29	0.552951	0.139769	0.25484	-0.359717	0.639256	CLBP1
right	posterior cingulate	SurfArea	0.467204	0.80127	1240.52	186.074	33	1278.55	218.764	29	0.732088	0.185947	0.255078	-0.314005	0.685899	CLBP1
right	posterior cingulate	GrayVol	0.593549	0.850248	3265.79	538.604	33	3346.28	630.11	29	0.536805	0.136303	0.254825	-0.363154	0.635759	CLBP1
right	posterior cingulate	ThickAvg	0.532047	0.99818	2.41018	0.136824	33	2.38769	0.143779	29	-0.628642	-0.158514	0.254928	-0.658174	0.341145	CLBP1
right	posterior cingulate	MeanCurv	0.680133	0.901958	0.131636	0.00664651	33	0.132379	0.00737473	29	0.41441	0.104866	0.254705	-0.394355	0.604087	CLBP1
right	posterior cingulate	GausCurv	0.126792	0.561287	0.0267879	0.00296603	33	0.0279655	0.00300574	29	1.54883	0.389615	0.256924	-0.113956	0.893186	CLBP1
right	precentral	SurfArea	0.968867	0.998933	4821.64	584.967	33	4827.59	606.211	29	0.0391969	0.00987463	0.254532	-0.489008	0.508757	CLBP1
right	precentral	GrayVol	0.592302	0.850248	13121	1692.3	33	12879.8	1817.43	29	-0.538505	-0.135979	0.254823	-0.635433	0.363475	CLBP1
right	precentral	ThickAvg	0.199205	0.99818	2.53736	0.146351	33	2.49041	0.138224	29	-1.29823	-0.325072	0.256199	-0.827222	0.177079	CLBP1
right	precentral	MeanCurv	0.175767	0.636263	0.104576	0.0057556	33	0.106517	0.0053959	29	1.37015	0.342916	0.256387	-0.159602	0.845434	CLBP1
right	precentral	GausCurv	0.874586	0.963891	0.0216667	0.0034791	33	0.0217931	0.00279514	29	0.158517	0.039282	0.254555	-0.459646	0.53821	CLBP1
right	precuneus	SurfArea	0.336504	0.778196	3989.76	539.538	33	3856.38	541.866	29	-0.969005	-0.243614	0.255469	-0.744333	0.257105	CLBP1
right	precuneus	GrayVol	0.237665	0.850248	9965.52	1365.34	33	9524.1	1526.1	29	-1.19345	-0.302145	0.255973	-0.803851	0.199562	CLBP1
right	precuneus	ThickAvg	0.686719	0.99818	2.37236	0.124857	33	2.35893	0.134705	29	-0.405356	-0.102388	0.254697	-0.601593	0.396817	CLBP1
right	precuneus	MeanCurv	0.748313	0.924608	0.12097	0.00565953	33	0.121448	0.00597965	29	0.322395	0.081322	0.254635	-0.417763	0.580407	CLBP1
right	precuneus	GausCurv	0.154629	0.561287	0.0242727	0.002169	33	0.025069	0.00217011	29	1.44187	0.362405	0.256603	-0.140536	0.865347	CLBP1
right	rostral anterior cingulate	SurfArea	0.67433	0.947176	619	124.052	33	633.069	136.566	29	0.422387	0.10683	0.254711	-0.392404	0.606064	CLBP1
right	rostral anterior cingulate	GrayVol	0.488653	0.850248	1893.27	400.733	33	1970.48	463.323	29	0.697069	0.176863	0.255026	-0.322987	0.676713	CLBP1
right	rostral anterior cingulate	ThickAvg	0.934824	0.99818	2.63115	0.15717	33	2.63486	0.193501	29	0.0821594	0.0209292	0.254537	-0.477964	0.519823	CLBP1
right	rostral anterior cingulate	MeanCurv	0.0233622	0.514444	0.13003	0.0151935	33	0.137552	0.0099448	29	2.33167	0.570854	0.259642	0.0619565	1.07975	CLBP1
right	rostral anterior cingulate	GausCurv	0.00578524	0.393396	0.0260909	0.00562007	33	0.0297931	0.00455427	29	2.86283	0.709819	0.262391	0.195533	1.22411	CLBP1
right	rostral middle frontal	SurfArea	0.189399	0.778196	6081.61	1125.71	33	5734	935.351	29	-1.32746	-0.329655	0.256246	-0.831898	0.172588	CLBP1
right	rostral middle frontal	GrayVol	0.20706	0.850248	15077.5	3322.63	33	14068.5	2906.33	29	-1.27547	-0.317785	0.256125	-0.819791	0.184221	CLBP1
right	rostral middle frontal	ThickAvg	0.330401	0.99818	2.23606	0.187066	33	2.19479	0.143261	29	-0.98141	-0.242483	0.25546	-0.743185	0.258219	CLBP1
right	rostral middle frontal	MeanCurv	0.0877901	0.542702	0.131212	0.00583501	33	0.134069	0.00695871	29	1.73813	0.441879	0.257605	-0.0630272	0.946785	CLBP1
right	rostral middle frontal	GausCurv	0.107156	0.561287	0.0281818	0.00310699	33	0.0294483	0.00298312	29	1.63582	0.410045	0.25718	-0.0940284	0.914119	CLBP1
right	superior frontal	SurfArea	0.0987722	0.778196	7278.18	1010.6	33	6866.72	921.105	29	-1.6769	-0.418917	0.257296	-0.923217	0.085382	CLBP1
right	superior frontal	GrayVol	0.159891	0.850248	21718.4	2930.11	33	20533.7	3536.03	29	-1.42486	-0.362509	0.256604	-0.865453	0.140435	CLBP1
right	superior frontal	ThickAvg	0.605827	0.99818	2.667	0.167456	33	2.64479	0.168778	29	-0.518827	-0.130467	0.2548	-0.629875	0.368941	CLBP1
right	superior frontal	MeanCurv	0.251852	0.693051	0.117697	0.00416447	33	0.119207	0.00582715	29	1.15928	0.297627	0.25593	-0.203996	0.79925	CLBP1
right	superior frontal	GausCurv	0.115381	0.561287	0.0242727	0.00218336	33	0.0252759	0.00268457	29	1.60022	0.407605	0.257149	-0.0964069	0.911617	CLBP1
right	superior parietal	SurfArea	0.152828	0.778196	5407.36	613.115	33	5138.76	814.513	29	-1.451	-0.371369	0.256706	-0.874513	0.131774	CLBP1
right	superior parietal	GrayVol	0.539012	0.850248	12518.2	1651.12	33	12194.4	2355.43	29	-0.61862	-0.159	0.254931	-0.658665	0.340664	CLBP1
right	superior parietal	ThickAvg	0.351902	0.99818	2.12821	0.13877	33	2.159	0.11961	29	0.938204	0.233534	0.255393	-0.267036	0.734104	CLBP1
right	superior parietal	MeanCurv	0.572058	0.900496	0.117515	0.00479662	33	0.116724	0.00599343	29	-0.568521	-0.144959	0.254863	-0.644491	0.354573	CLBP1
right	superior parietal	GausCurv	0.236389	0.574089	0.0221212	0.00211775	33	0.0233103	0.00493604	29	1.20363	0.316521	0.256113	-0.18546	0.818502	CLBP1
right	superior temporal	SurfArea	0.24041	0.778196	3806.88	476.501	33	3666.28	456.275	29	-1.18581	-0.297189	0.255926	-0.798804	0.204426	CLBP1
right	superior temporal	GrayVol	0.177673	0.850248	11732.3	1646.41	33	11101.1	1953.42	29	-1.36542	-0.347011	0.256431	-0.849616	0.155594	CLBP1
right	superior temporal	ThickAvg	0.354285	0.99818	2.71794	0.173606	33	2.6761	0.17814	29	-0.933715	-0.235073	0.255404	-0.735666	0.26552	CLBP1
right	superior temporal	MeanCurv	0.912197	0.984593	0.102727	0.00669082	33	0.102517	0.00805615	29	-0.11078	-0.0281804	0.254543	-0.527085	0.470724	CLBP1
right	superior temporal	GausCurv	0.962571	0.968728	0.0192424	0.0026813	33	0.0192759	0.00287721	29	0.047132	0.0119008	0.254533	-0.486983	0.510785	CLBP1
right	supramarginal	SurfArea	0.330634	0.778196	3728.85	626.699	33	3578.86	577.073	29	-0.980811	-0.245186	0.255481	-0.745929	0.255557	CLBP1
right	supramarginal	GrayVol	0.532426	0.850248	9844.42	1729.76	33	9567.69	1732.57	29	-0.628005	-0.157857	0.254925	-0.65751	0.341796	CLBP1
right	supramarginal	ThickAvg	0.365472	0.99818	2.45091	0.143697	33	2.48341	0.136736	29	0.911945	0.22846	0.255356	-0.272038	0.728957	CLBP1
right	supramarginal	MeanCurv	0.566501	0.900496	0.119212	0.00576497	33	0.120034	0.00546079	29	0.576419	0.144361	0.25486	-0.355166	0.643887	CLBP1
right	supramarginal	GausCurv	0.319975	0.653953	0.0233333	0.00167083	33	0.0237586	0.00166165	29	1.00295	0.251987	0.255534	-0.248861	0.752834	CLBP1
right	frontal pole	SurfArea	0.150922	0.778196	325.545	56.1806	33	303.655	61.5097	29	-1.45577	-0.368063	0.256668	-0.871132	0.135006	CLBP1
right	frontal pole	GrayVol	0.208231	0.850248	963.758	261.944	33	876.414	276.239	29	-1.27261	-0.320969	0.256157	-0.823037	0.1811	CLBP1
right	frontal pole	ThickAvg	0.410923	0.99818	2.25936	0.29928	33	2.1971	0.291906	29	-0.828118	-0.207795	0.255214	-0.708014	0.292423	CLBP1
right	frontal pole	MeanCurv	0.202118	0.636263	0.167909	0.0201438	33	0.160966	0.0219813	29	-1.29034	-0.326165	0.25621	-0.828337	0.176007	CLBP1
right	frontal pole	GausCurv	0.878842	0.963891	0.0468182	0.00850902	33	0.0464138	0.0117641	29	-0.153214	-0.0393075	0.254555	-0.538235	0.45962	CLBP1
right	temporal pole	SurfArea	0.147356	0.778196	500.606	72.5633	33	471.379	82.7584	29	-1.4692	-0.372443	0.256719	-0.875611	0.130726	CLBP1
right	temporal pole	GrayVol	0.704641	0.855635	2223.64	391.24	33	2270.34	548.435	29	0.381243	0.0978886	0.254682	-0.401289	0.597066	CLBP1
right	temporal pole	ThickAvg	0.0508329	0.99818	3.16042	0.326878	33	3.31821	0.296453	29	1.99289	0.497695	0.258425	-0.00881787	1.00421	CLBP1
right	temporal pole	MeanCurv	0.908635	0.984593	0.150636	0.0190359	33	0.150172	0.0122971	29	-0.115286	-0.0282048	0.254543	-0.527109	0.4707	CLBP1
right	temporal pole	GausCurv	0.510268	0.823438	0.0467879	0.0128689	33	0.045	0.00809321	29	-0.662764	-0.161911	0.254945	-0.661604	0.337782	CLBP1
right	transverse temporal	SurfArea	0.93164	0.998933	341.333	51.9144	33	340.207	50.8902	29	-0.0861474	-0.0216236	0.254538	-0.520518	0.477271	CLBP1
right	transverse temporal	GrayVol	0.4996	0.850248	881.758	157.253	33	913.69	205.534	29	0.679861	0.173831	0.255009	-0.325986	0.673648	CLBP1
right	transverse temporal	ThickAvg	0.99818	0.99818	2.37915	0.263612	33	2.37928	0.15585	29	0.00229199	0.000558136	0.254531	-0.498322	0.499438	CLBP1
right	transverse temporal	MeanCurv	0.595917	0.900496	0.120121	0.0135779	33	0.117966	0.0176463	29	-0.533544	-0.136372	0.254825	-0.635829	0.363085	CLBP1
right	transverse temporal	GausCurv	0.968728	0.968728	0.0266061	0.00593159	33	0.0265517	0.0049323	29	-0.0393675	-0.00977678	0.254532	-0.50866	0.489106	CLBP1
right	insula	SurfArea	0.293256	0.778196	2306	318.79	33	2214.34	356.599	29	-1.06085	-0.26859	0.255671	-0.769705	0.232525	CLBP1
right	insula	GrayVol	0.656933	0.850248	6811.91	952.352	33	6691.83	1140.04	29	-0.446586	-0.113561	0.254735	-0.612841	0.385719	CLBP1
right	insula	ThickAvg	0.289653	0.99818	2.92806	0.180702	33	2.97079	0.132964	29	1.0686	0.263389	0.255627	-0.23764	0.764419	CLBP1
right	insula	MeanCurv	0.0836492	0.542702	0.113758	0.00790581	33	0.117483	0.00865456	29	1.76061	0.445132	0.25765	-0.0598632	0.950126	CLBP1
right	insula	GausCurv	0.0564138	0.54802	0.0282121	0.00385485	33	0.0304138	0.00488816	29	1.95042	0.497766	0.258426	-0.00874899	1.00428	CLBP1
left	bankssts	SurfArea	0.735149	0.793494	980.231	152.578	39	994.458	166.166	24	-0.340358	-0.0890269	0.259558	-0.597762	0.419708	CLBP2_S1
left	bankssts	GrayVol	0.85242	0.865143	2315.26	437.053	39	2337.12	458.77	24	-0.187059	-0.0484964	0.259473	-0.557064	0.460071	CLBP2_S1
left	bankssts	ThickAvg	0.382984	0.510645	2.43705	0.16069	39	2.40046	0.159935	24	0.880318	0.225311	0.260213	-0.284706	0.735327	CLBP2_S1
left	bankssts	MeanCurv	0.47172	0.864542	0.0951282	0.0102062	39	0.093125	0.0109	24	0.72562	0.188908	0.259983	-0.320658	0.698474	CLBP2_S1
left	bankssts	GausCurv	0.435633	0.936386	0.0164103	0.00265288	39	0.0158333	0.00292911	24	0.786592	0.206428	0.260088	-0.303345	0.716201	CLBP2_S1
left	caudal anterior cingulate	SurfArea	0.000728827	0.0105886	625.333	142.518	39	513.833	104.763	24	3.56518	0.849842	0.270259	0.320135	1.37955	CLBP2_S1
left	caudal anterior cingulate	GrayVol	0.0010478	0.00611371	1780.74	503.671	39	1382.96	402.505	24	3.45506	0.839293	0.269997	0.3101	1.36849	CLBP2_S1
left	caudal anterior cingulate	ThickAvg	0.0822588	0.236607	2.57933	0.159397	39	2.48275	0.233359	24	1.7872	0.500257	0.263237	-0.0156881	1.0162	CLBP2_S1
left	caudal anterior cingulate	MeanCurv	0.292077	0.864542	0.115385	0.0142729	39	0.110667	0.0185253	24	1.06777	0.291058	0.26073	-0.219972	0.802089	CLBP2_S1
left	caudal anterior cingulate	GausCurv	0.456123	0.936386	0.019	0.00422399	39	0.0180417	0.00528722	24	0.752411	0.203396	0.260069	-0.30634	0.713132	CLBP2_S1
left	caudal middle frontal	SurfArea	0.584543	0.662482	2114.15	309.983	39	2054.92	466.343	24	0.551783	0.155336	0.259806	-0.353884	0.664556	CLBP2_S1
left	caudal middle frontal	GrayVol	0.246255	0.28175	6096.49	978.477	39	5731.17	1312.1	24	1.17733	0.323293	0.261031	-0.188327	0.834914	CLBP2_S1
left	caudal middle frontal	ThickAvg	0.124022	0.260132	2.64585	0.140535	39	2.59775	0.10319	24	1.56038	0.37186	0.261544	-0.140766	0.884485	CLBP2_S1
left	caudal middle frontal	MeanCurv	0.454995	0.864542	0.106436	0.00742965	39	0.107875	0.00732662	24	-0.753053	-0.192307	0.260002	-0.701912	0.317298	CLBP2_S1
left	caudal middle frontal	GausCurv	0.38489	0.936386	0.0198718	0.00262758	39	0.0208333	0.00493141	24	-0.881324	-0.258751	0.260459	-0.769251	0.251749	CLBP2_S1
left	cuneus	SurfArea	0.00271929	0.0301072	1717.15	194.937	39	1556.75	196.159	24	3.1594	0.810772	0.269304	0.282936	1.33861	CLBP2_S1
left	cuneus	GrayVol	0.000841229	0.00572035	3100.49	426.288	39	2725.67	395.379	24	3.54599	0.892238	0.271341	0.36041	1.42407	CLBP2_S1
left	cuneus	ThickAvg	0.0869879	0.236607	1.74649	0.120006	39	1.69625	0.105196	24	1.74337	0.43278	0.262286	-0.0813017	0.946861	CLBP2_S1
left	cuneus	MeanCurv	0.331058	0.864542	0.140872	0.00819236	39	0.138625	0.00917375	24	0.982694	0.258764	0.260459	-0.251736	0.769265	CLBP2_S1
left	cuneus	GausCurv	0.716738	0.936386	0.0315128	0.00298127	39	0.0311667	0.00400724	24	0.365492	0.100417	0.259591	-0.408383	0.609216	CLBP2_S1
left	entorhinal	SurfArea	0.235938	0.314584	406.769	67.6611	39	430.958	83.0168	24	-1.20265	-0.323601	0.261034	-0.835228	0.188026	CLBP2_S1
left	entorhinal	GrayVol	0.740531	0.799304	1944.74	425.492	39	1977.75	353.056	24	-0.332807	-0.0815534	0.259539	-0.59025	0.427143	CLBP2_S1
left	entorhinal	ThickAvg	0.977682	0.977682	3.27723	0.323822	39	3.27913	0.211202	24	-0.0280902	-0.00652764	0.259438	-0.515026	0.501971	CLBP2_S1
left	entorhinal	MeanCurv	0.35155	0.864542	0.105615	0.0175793	39	0.110542	0.021585	24	-0.942204	-0.253567	0.260419	-0.763988	0.256854	CLBP2_S1
left	entorhinal	GausCurv	0.538527	0.936386	0.0297692	0.00878833	39	0.0315417	0.0121726	24	-0.620697	-0.171671	0.259888	-0.681051	0.337709	CLBP2_S1
left	fusiform	SurfArea	0.605408	0.674881	3085.18	330.69	39	3032.04	427.288	24	0.520776	0.14181	0.259745	-0.36729	0.65091	CLBP2_S1
left	fusiform	GrayVol	0.455281	0.49934	9449.21	1258.04	39	9166.17	1552.49	24	0.753747	0.203087	0.260067	-0.306645	0.712819	CLBP2_S1
left	fusiform	ThickAvg	0.0271274	0.145059	2.69303	0.125419	39	2.62817	0.0997186	24	2.26822	0.550343	0.264029	0.0328452	1.06784	CLBP2_S1
left	fusiform	MeanCurv	0.0522374	0.864542	0.123615	0.0063603	39	0.12775	0.00878858	24	-2.00427	-0.554047	0.264091	-1.07166	-0.0364288	CLBP2_S1
left	fusiform	GausCurv	0.109329	0.936386	0.0265385	0.00240445	39	0.02825	0.00472045	24	-1.64946	-0.487915	0.263053	-1.0035	0.0276698	CLBP2_S1
left	inferior parietal	SurfArea	0.115455	0.191486	4718.08	505.495	39	4449.83	712.426	24	1.61172	0.447465	0.262482	-0.0670001	0.961929	CLBP2_S1
left	inferior parietal	GrayVol	0.0551747	0.0853982	12691.5	1540.16	39	11776.2	1923.55	24	1.97392	0.533327	0.263752	0.016373	1.05028	CLBP2_S1
left	inferior parietal	ThickAvg	0.396687	0.512878	2.45885	0.0953171	39	2.43913	0.0848176	24	0.854452	0.212871	0.260129	-0.296983	0.722725	CLBP2_S1
left	inferior parietal	MeanCurv	0.461441	0.864542	0.119744	0.00580706	39	0.121167	0.00818624	24	-0.744166	-0.206614	0.260089	-0.71639	0.303161	CLBP2_S1
left	inferior parietal	GausCurv	0.27703	0.936386	0.023	0.00196013	39	0.0238333	0.00335788	24	-1.1054	-0.319288	0.260992	-0.830832	0.192256	CLBP2_S1
left	inferior temporal	SurfArea	0.0144495	0.0662533	3420.95	391.982	39	3110.96	507.842	24	2.558	0.696981	0.266764	0.174123	1.21984	CLBP2_S1
left	inferior temporal	GrayVol	0.019708	0.0362201	11412	1538.01	39	10271.6	1958.45	24	2.42875	0.659152	0.266	0.137793	1.18051	CLBP2_S1
left	inferior temporal	ThickAvg	0.724337	0.865021	2.78167	0.114399	39	2.76979	0.137103	24	0.355025	0.0950044	0.259575	-0.413763	0.603772	CLBP2_S1
left	inferior temporal	MeanCurv	0.874114	0.971004	0.127795	0.00773638	39	0.128083	0.00648018	24	-0.159171	-0.0390906	0.259461	-0.547633	0.469452	CLBP2_S1
left	inferior temporal	GausCurv	0.812453	0.936386	0.0275385	0.00329151	39	0.02775	0.00349223	24	-0.238612	-0.062022	0.259496	-0.570634	0.44659	CLBP2_S1
left	isthmus cingulate	SurfArea	0.851671	0.890979	1010.41	131.531	39	1002.42	180.613	24	0.188264	0.0519705	0.259479	-0.456608	0.560548	CLBP2_S1
left	isthmus cingulate	GrayVol	0.146076	0.187418	2630.87	426.943	39	2466.62	429.577	24	1.47719	0.379071	0.261626	-0.133715	0.891858	CLBP2_S1
left	isthmus cingulate	ThickAvg	0.00902667	0.102302	2.31544	0.164233	39	2.21212	0.13562	24	2.70565	0.662268	0.266061	0.140787	1.18375	CLBP2_S1
left	isthmus cingulate	MeanCurv	0.996056	0.996056	0.118051	0.00623213	39	0.118042	0.00811054	24	0.00497416	0.0013567	0.259437	-0.50714	0.509854	CLBP2_S1
left	isthmus cingulate	GausCurv	0.255265	0.936386	0.026359	0.0029867	39	0.0275	0.00423238	24	-1.1555	-0.321183	0.26101	-0.832763	0.190397	CLBP2_S1
left	lateral occipital	SurfArea	0.00779222	0.0481701	5402.33	534.405	39	4953.83	663.954	24	2.79816	0.755109	0.268017	0.229796	1.28042	CLBP2_S1
left	lateral occipital	GrayVol	0.00508271	0.0157102	12558.8	1553.83	39	11299	1704.81	24	2.94484	0.771653	0.268391	0.245607	1.2977	CLBP2_S1
left	lateral occipital	ThickAvg	0.281235	0.423419	2.11549	0.113361	39	2.08671	0.0942317	24	1.08813	0.266756	0.260523	-0.243869	0.777382	CLBP2_S1
left	lateral occipital	MeanCurv	0.138851	0.864542	0.131513	0.00451822	39	0.134	0.00721713	24	-1.51541	-0.431849	0.262274	-0.945906	0.0822089	CLBP2_S1
left	lateral occipital	GausCurv	0.0911588	0.936386	0.0288205	0.00181908	39	0.030375	0.00411585	24	-1.74817	-0.5282	0.26367	-1.04499	-0.0114061	CLBP2_S1
left	lateral orbitofrontal	SurfArea	0.00725344	0.0481701	2620.82	229.78	39	2422.58	292.231	24	2.82847	0.767415	0.268294	0.241559	1.29327	CLBP2_S1
left	lateral orbitofrontal	GrayVol	5.80392e-05	0.0014436	7540.54	778.134	39	6728.54	676.989	24	4.36394	1.08138	0.276746	0.538957	1.6238	CLBP2_S1
left	lateral orbitofrontal	ThickAvg	0.0138075	0.105689	2.68333	0.113938	39	2.60908	0.110993	24	2.5525	0.649909	0.265819	0.128903	1.17091	CLBP2_S1
left	lateral orbitofrontal	MeanCurv	0.774135	0.971004	0.127974	0.00648272	39	0.128458	0.00645371	24	-0.28856	-0.0738588	0.259521	-0.582519	0.434802	CLBP2_S1
left	lateral orbitofrontal	GausCurv	0.195922	0.936386	0.0301026	0.00293612	39	0.0317083	0.00548895	24	-1.32154	-0.387736	0.261727	-0.90072	0.125248	CLBP2_S1
left	lingual	SurfArea	0.000273664	0.00930458	3299.15	387.915	39	2926.58	355.035	24	3.90335	0.979022	0.273706	0.442559	1.51548	CLBP2_S1
left	lingual	GrayVol	9.06286e-06	0.000616275	6342.41	972.322	39	5348.79	652.797	24	4.84852	1.13345	0.278395	0.587799	1.67911	CLBP2_S1
left	lingual	ThickAvg	0.00140781	0.0478656	1.84028	0.124155	39	1.75925	0.0676437	24	3.34769	0.751951	0.267946	0.226776	1.27713	CLBP2_S1
left	lingual	MeanCurv	0.756687	0.971004	0.13841	0.00680835	39	0.137792	0.00811857	24	0.311845	0.0833505	0.259544	-0.425355	0.592056	CLBP2_S1
left	lingual	GausCurv	0.9059	0.962518	0.0327692	0.00272862	39	0.032875	0.00379144	24	-0.11901	-0.0329386	0.259454	-0.541468	0.475591	CLBP2_S1
left	medial orbitofrontal	SurfArea	0.0141876	0.0662533	1968.51	180.642	39	1846.54	187.055	24	2.54627	0.657971	0.265977	0.136657	1.17929	CLBP2_S1
left	medial orbitofrontal	GrayVol	0.000510649	0.00496059	5421.46	614.721	39	4884.38	524.097	24	3.69446	0.911106	0.271838	0.378304	1.44391	CLBP2_S1
left	medial orbitofrontal	ThickAvg	0.0375603	0.164339	2.49682	0.142457	39	2.42254	0.128842	24	2.13357	0.533611	0.263757	0.0166483	1.05057	CLBP2_S1
left	medial orbitofrontal	MeanCurv	0.628448	0.964336	0.126974	0.00872832	39	0.127958	0.00715954	24	-0.486591	-0.118918	0.259653	-0.627839	0.390003	CLBP2_S1
left	medial orbitofrontal	GausCurv	0.174325	0.936386	0.0303333	0.00394924	39	0.0317083	0.00378187	24	-1.37786	-0.349378	0.261298	-0.861521	0.162765	CLBP2_S1
left	middle temporal	SurfArea	0.0222973	0.0807388	3288.28	349.997	39	3023.67	470.176	24	2.38093	0.654061	0.2659	0.132897	1.17523	CLBP2_S1
left	middle temporal	GrayVol	0.00536819	0.0158712	11480.2	1722.66	39	10142.5	1793.15	24	2.91854	0.75512	0.268017	0.229807	1.28043	CLBP2_S1
left	middle temporal	ThickAvg	0.0461375	0.173486	2.80979	0.126109	39	2.73913	0.136891	24	2.04984	0.535753	0.263791	0.0187225	1.05278	CLBP2_S1
left	middle temporal	MeanCurv	0.828803	0.971004	0.121308	0.00683703	39	0.120917	0.00699016	24	0.21742	0.05601	0.259485	-0.452581	0.564601	CLBP2_S1
left	middle temporal	GausCurv	0.800453	0.936386	0.0236667	0.00242067	39	0.023875	0.00353015	24	-0.254616	-0.0712107	0.259515	-0.57986	0.437438	CLBP2_S1
left	parahippocampal	SurfArea	0.186955	0.270488	646.462	81.9444	39	619.417	75.3911	24	1.33728	0.335831	0.261157	-0.176036	0.847698	CLBP2_S1
left	parahippocampal	GrayVol	0.163699	0.204792	2005.69	303.487	39	1923.79	155.808	24	1.41016	0.313606	0.260937	-0.197831	0.825043	CLBP2_S1
left	parahippocampal	ThickAvg	0.948613	0.971186	2.63236	0.277475	39	2.63617	0.188938	24	-0.0647182	-0.0151741	0.259441	-0.523678	0.49333	CLBP2_S1
left	parahippocampal	MeanCurv	0.379395	0.864542	0.0857179	0.0121264	39	0.083125	0.010719	24	0.886362	0.22047	0.26018	-0.289482	0.730422	CLBP2_S1
left	parahippocampal	GausCurv	0.682036	0.936386	0.0179231	0.00435518	39	0.0174167	0.00495121	24	0.412413	0.10899	0.259619	-0.399863	0.617843	CLBP2_S1
left	paracentral	SurfArea	0.268025	0.337513	1330.79	143.497	39	1285.08	164.835	24	1.12192	0.297227	0.260785	-0.213912	0.808366	CLBP2_S1
left	paracentral	GrayVol	0.0747047	0.110433	3644.97	447.195	39	3440.33	424.811	24	1.81969	0.460514	0.262661	-0.0543018	0.975329	CLBP2_S1
left	paracentral	ThickAvg	0.320361	0.453845	2.51605	0.175	39	2.47254	0.162125	24	1.00336	0.252393	0.26041	-0.25801	0.762797	CLBP2_S1
left	paracentral	MeanCurv	0.252403	0.864542	0.0981282	0.00792458	39	0.0954583	0.00940388	24	1.16027	0.309766	0.260901	-0.2016	0.821131	CLBP2_S1
left	paracentral	GausCurv	0.57667	0.936386	0.0194615	0.00242624	39	0.0189167	0.00433305	24	0.564022	0.164161	0.259849	-0.345144	0.673465	CLBP2_S1
left	pars opercularis	SurfArea	0.0592291	0.134253	1579.18	251.869	39	1471.21	191.129	24	1.92416	0.461933	0.262681	-0.0529212	0.976788	CLBP2_S1
left	pars opercularis	GrayVol	0.0112594	0.0245134	4670.23	884.707	39	4187	581.624	24	2.61436	0.608518	0.265041	0.0890381	1.128	CLBP2_S1
left	pars opercularis	ThickAvg	0.038668	0.164339	2.62551	0.11988	39	2.55433	0.133958	24	2.13052	0.560728	0.264203	0.0428909	1.07857	CLBP2_S1
left	pars opercularis	MeanCurv	0.462701	0.864542	0.109769	0.0075305	39	0.108208	0.00846465	24	0.740811	0.195249	0.26002	-0.31439	0.704887	CLBP2_S1
left	pars opercularis	GausCurv	0.939444	0.967912	0.0200513	0.00236141	39	0.020125	0.00433702	24	-0.076577	-0.0223988	0.259445	-0.530911	0.486113	CLBP2_S1
left	pars orbitalis	SurfArea	0.00604275	0.0481701	674.641	94.0158	39	617.083	66.1178	24	2.84678	0.672075	0.266256	0.150212	1.19394	CLBP2_S1
left	pars orbitalis	GrayVol	0.000747159	0.00572035	2330.36	337.897	39	2075.67	230.363	24	3.55296	0.83326	0.269848	0.304357	1.36216	CLBP2_S1
left	pars orbitalis	ThickAvg	0.128082	0.260132	2.70026	0.147327	39	2.63571	0.167968	24	1.55095	0.410156	0.261998	-0.10336	0.923671	CLBP2_S1
left	pars orbitalis	MeanCurv	0.52015	0.884255	0.141897	0.00969752	39	0.139792	0.013947	24	0.64935	0.181071	0.259938	-0.328408	0.69055	CLBP2_S1
left	pars orbitalis	GausCurv	0.736505	0.936386	0.0306923	0.00396135	39	0.031375	0.00933815	24	-0.339831	-0.10324	0.2596	-0.612056	0.405577	CLBP2_S1
left	pars triangularis	SurfArea	0.0276281	0.0807388	1347.38	179.85	39	1237.42	190.358	24	2.27368	0.590649	0.26472	0.0717985	1.1095	CLBP2_S1
left	pars triangularis	GrayVol	0.0230856	0.041105	3753.56	549.124	39	3415.25	559.553	24	2.34705	0.60414	0.264961	0.0848162	1.12346	CLBP2_S1
left	pars triangularis	ThickAvg	0.292657	0.423419	2.49203	0.129112	39	2.45529	0.135409	24	1.06423	0.275852	0.260599	-0.234921	0.786625	CLBP2_S1
left	pars triangularis	MeanCurv	0.928166	0.971004	0.118103	0.00763232	39	0.118333	0.0109213	24	-0.0907707	-0.0252838	0.259447	-0.5338	0.483232	CLBP2_S1
left	pars triangularis	GausCurv	0.342488	0.936386	0.0217179	0.0029375	39	0.0229583	0.00586426	24	-0.964426	-0.286048	0.260686	-0.796992	0.224896	CLBP2_S1
left	pericalcarine	SurfArea	0.012966	0.0662533	1532.77	231.099	39	1373.83	240.909	24	2.58249	0.668411	0.266183	0.146692	1.19013	CLBP2_S1
left	pericalcarine	GrayVol	0.0428269	0.0693388	1861.79	386.324	39	1662.62	359.042	24	2.0767	0.522792	0.263585	0.00616632	1.03942	CLBP2_S1
left	pericalcarine	ThickAvg	0.830037	0.925287	1.39279	0.106606	39	1.38712	0.0978958	24	0.215736	0.0541532	0.259482	-0.454432	0.562738	CLBP2_S1
left	pericalcarine	MeanCurv	0.320215	0.864542	0.13259	0.00828034	39	0.135125	0.0104935	24	-1.00639	-0.27283	0.260573	-0.783554	0.237894	CLBP2_S1
left	pericalcarine	GausCurv	0.58774	0.936386	0.0297436	0.00343142	39	0.0302917	0.00411233	24	-0.546291	-0.146186	0.259764	-0.655323	0.362951	CLBP2_S1
left	postcentral	SurfArea	0.33276	0.404065	4245.21	527.764	39	4101.21	589.592	24	0.979184	0.257694	0.260451	-0.25279	0.768178	CLBP2_S1
left	postcentral	GrayVol	0.141413	0.184924	9831.36	1454.94	39	9287	1372.9	24	1.4937	0.377406	0.261607	-0.135344	0.890155	CLBP2_S1
left	postcentral	ThickAvg	0.223246	0.345017	2.09013	0.132985	39	2.05142	0.113208	24	1.23191	0.303699	0.260844	-0.207556	0.814953	CLBP2_S1
left	postcentral	MeanCurv	0.791437	0.971004	0.104231	0.00593146	39	0.10375	0.00752532	24	0.266204	0.0721858	0.259517	-0.436467	0.580839	CLBP2_S1
left	postcentral	GausCurv	0.723067	0.936386	0.0199744	0.00187065	39	0.02025	0.00347976	24	-0.357567	-0.10482	0.259605	-0.613646	0.404007	CLBP2_S1
left	posterior cingulate	SurfArea	0.0229166	0.0807388	1179.97	156.301	39	1082.25	162.545	24	2.35138	0.60824	0.265036	0.0887702	1.12771	CLBP2_S1
left	posterior cingulate	GrayVol	0.000205805	0.00233245	3177.28	466.216	39	2740.62	394.418	24	3.97698	0.978991	0.273705	0.44253	1.51545	CLBP2_S1
left	posterior cingulate	ThickAvg	0.0195942	0.121128	2.47692	0.145137	39	2.37737	0.165984	24	2.42291	0.641222	0.265652	0.120545	1.1619	CLBP2_S1
left	posterior cingulate	MeanCurv	0.131588	0.864542	0.124718	0.00869649	39	0.120667	0.0109452	24	1.53887	0.416522	0.262077	-0.0971499	0.930194	CLBP2_S1
left	posterior cingulate	GausCurv	0.305705	0.936386	0.0255128	0.0034326	39	0.0244583	0.00419087	24	1.03704	0.27872	0.260623	-0.232101	0.78954	CLBP2_S1
left	precentral	SurfArea	0.0761623	0.147972	4808.18	469.915	39	4571	523.242	24	1.81537	0.477379	0.2629	-0.0379047	0.992663	CLBP2_S1
left	precentral	GrayVol	0.0142996	0.0294659	13955.5	1914.31	39	12866.1	1485.79	24	2.52627	0.609583	0.26506	0.0900653	1.1291	CLBP2_S1
left	precentral	ThickAvg	0.146883	0.271901	2.66831	0.182072	39	2.61146	0.124561	24	1.46957	0.344905	0.26125	-0.167146	0.856956	CLBP2_S1
left	precentral	MeanCurv	0.133545	0.864542	0.0995385	0.00512397	39	0.10225	0.00766273	24	-1.53516	-0.431637	0.262272	-0.945689	0.082415	CLBP2_S1
left	precentral	GausCurv	0.130161	0.936386	0.0196667	0.00216835	39	0.021125	0.00426627	24	-1.55553	-0.460292	0.262658	-0.975102	0.0545175	CLBP2_S1
left	precuneus	SurfArea	0.205281	0.279703	3966.79	500.28	39	3792.12	538.109	24	1.28481	0.335062	0.261149	-0.17679	0.846914	CLBP2_S1
left	precuneus	GrayVol	0.0175885	0.0332227	9894.28	1384.65	39	9080.83	1211.1	24	2.44958	0.60777	0.265027	0.0883166	1.12722	CLBP2_S1
left	precuneus	ThickAvg	0.0517774	0.176043	2.36738	0.115753	39	2.30246	0.130673	24	1.99888	0.527367	0.263657	0.0105994	1.04413	CLBP2_S1
left	precuneus	MeanCurv	0.666526	0.964336	0.121333	0.00616157	39	0.120625	0.00637804	24	0.43362	0.11204	0.259629	-0.396833	0.620914	CLBP2_S1
left	precuneus	GausCurv	0.97806	0.982726	0.0242308	0.00215775	39	0.02425	0.00295252	24	-0.0276822	-0.00763576	0.259438	-0.516135	0.500863	CLBP2_S1
left	rostral anterior cingulate	SurfArea	0.0292402	0.0807388	846.718	161.366	39	750.042	168.339	24	2.24864	0.582105	0.264569	0.063549	1.10066	CLBP2_S1
left	rostral anterior cingulate	GrayVol	0.0019744	0.00895061	2697.38	613.187	39	2257.38	459.668	24	3.23984	0.775664	0.268482	0.249439	1.30189	CLBP2_S1
left	rostral anterior cingulate	ThickAvg	0.0084737	0.102302	2.78795	0.167864	39	2.66087	0.183892	24	2.75239	0.720959	0.267269	0.197111	1.24481	CLBP2_S1
left	rostral anterior cingulate	MeanCurv	0.304944	0.864542	0.122308	0.0117253	39	0.119125	0.0118956	24	1.03691	0.266621	0.260522	-0.244003	0.777244	CLBP2_S1
left	rostral anterior cingulate	GausCurv	0.334021	0.936386	0.0251538	0.00402975	39	0.0240833	0.00434308	24	0.9763	0.254729	0.260428	-0.255709	0.765168	CLBP2_S1
left	rostral middle frontal	SurfArea	0.00309927	0.0301072	5910.85	671.488	39	5267.21	852.433	24	3.1467	0.8534	0.270348	0.323519	1.38328	CLBP2_S1
left	rostral middle frontal	GrayVol	0.000132062	0.00224506	16242.6	2320.17	39	14000.4	1955.84	24	4.1114	1.01123	0.274633	0.472947	1.54951	CLBP2_S1
left	rostral middle frontal	ThickAvg	0.028127	0.145059	2.44636	0.107122	39	2.38996	0.0892064	24	2.25457	0.552943	0.264072	0.0353613	1.07053	CLBP2_S1
left	rostral middle frontal	MeanCurv	0.234171	0.864542	0.131359	0.00590489	39	0.1335	0.00734847	24	-1.20747	-0.325973	0.261057	-0.837645	0.1857	CLBP2_S1
left	rostral middle frontal	GausCurv	0.100684	0.936386	0.0275641	0.00239292	39	0.0298333	0.00626701	24	-1.69929	-0.52283	0.263585	-1.03946	-0.00620322	CLBP2_S1
left	superior frontal	SurfArea	0.197519	0.279703	7086.28	753.519	39	6744.12	1131.38	24	1.31315	0.369522	0.261517	-0.143052	0.882097	CLBP2_S1
left	superior frontal	GrayVol	0.029407	0.049992	22947.8	2842.93	39	21170.2	3163.31	24	2.24994	0.591556	0.264736	0.0726741	1.11044	CLBP2_S1
left	superior frontal	ThickAvg	0.0828919	0.236607	2.86279	0.130195	39	2.80829	0.111417	24	1.76658	0.436047	0.262329	-0.0781191	0.950212	CLBP2_S1
left	superior frontal	MeanCurv	0.749077	0.971004	0.116128	0.00600955	39	0.115542	0.00757559	24	0.322038	0.0871973	0.259554	-0.421528	0.595922	CLBP2_S1
left	superior frontal	GausCurv	0.636958	0.936386	0.0235128	0.00269377	39	0.0240417	0.00500851	24	-0.476597	-0.139701	0.259736	-0.648783	0.36938	CLBP2_S1
left	superior parietal	SurfArea	0.0162439	0.0662533	5672.56	650.497	39	5287.17	564.576	24	2.48097	0.614429	0.265149	0.0947369	1.13412	CLBP2_S1
left	superior parietal	GrayVol	0.00475435	0.015395	13734.7	1800.47	39	12527	1434.51	24	2.93876	0.71338	0.267108	0.189849	1.23691	CLBP2_S1
left	superior parietal	ThickAvg	0.180274	0.291872	2.214	0.127622	39	2.1725	0.111383	24	1.35752	0.336644	0.261165	-0.17524	0.848527	CLBP2_S1
left	superior parietal	MeanCurv	0.426254	0.864542	0.116026	0.00640923	39	0.117542	0.00775707	24	-0.80344	-0.215496	0.260147	-0.725383	0.294392	CLBP2_S1
left	superior parietal	GausCurv	0.325277	0.936386	0.0218462	0.00223063	39	0.0227083	0.00385023	24	-0.99872	-0.288878	0.260711	-0.799871	0.222114	CLBP2_S1
left	superior temporal	SurfArea	0.0651008	0.142329	3960.15	425.829	39	3731.62	488.373	24	1.89214	0.501091	0.26325	-0.0148787	1.01706	CLBP2_S1
left	superior temporal	GrayVol	0.00637712	0.0180685	12539.8	1849.17	39	11341.5	1479.92	24	2.83281	0.68837	0.266587	0.16586	1.21088	CLBP2_S1
left	superior temporal	ThickAvg	0.0166112	0.112956	2.77372	0.164259	39	2.67563	0.145443	24	2.47311	0.615403	0.265167	0.0956759	1.13513	CLBP2_S1
left	superior temporal	MeanCurv	0.813985	0.971004	0.101872	0.00598322	39	0.102292	0.00730979	24	-0.236785	-0.0636493	0.259499	-0.572268	0.444969	CLBP2_S1
left	superior temporal	GausCurv	0.445506	0.936386	0.0181795	0.00184778	39	0.0187917	0.00359927	24	-0.772916	-0.228338	0.260234	-0.738396	0.28172	CLBP2_S1
left	supramarginal	SurfArea	0.675753	0.741149	4080.03	678.446	39	4006.5	670.501	24	0.420769	0.107509	0.259614	-0.401335	0.616352	CLBP2_S1
left	supramarginal	GrayVol	0.248603	0.28175	11505	2114.54	39	10942.5	1684.19	24	1.1657	0.28295	0.260659	-0.227942	0.793842	CLBP2_S1
left	supramarginal	ThickAvg	0.0844425	0.236607	2.58092	0.13703	39	2.52879	0.0981126	24	1.7548	0.41589	0.26207	-0.0977664	0.929546	CLBP2_S1
left	supramarginal	MeanCurv	0.0837508	0.864542	0.117205	0.00541042	39	0.119833	0.0059173	24	-1.76812	-0.462956	0.262695	-0.977838	0.0519264	CLBP2_S1
left	supramarginal	GausCurv	0.0566373	0.936386	0.0223333	0.00192399	39	0.0238333	0.0033965	24	-1.97712	-0.574246	0.264433	-1.09253	-0.0559575	CLBP2_S1
left	frontal pole	SurfArea	0.0165633	0.0662533	284.462	27.3773	39	264.708	32.3089	24	2.49436	0.665069	0.266117	0.14348	1.18666	CLBP2_S1
left	frontal pole	GrayVol	0.00426033	0.0145193	1135.62	147.404	39	1012.29	163.944	24	3.01145	0.79169	0.268853	0.264738	1.31864	CLBP2_S1
left	frontal pole	ThickAvg	0.0471646	0.173486	2.92079	0.231844	39	2.79375	0.245203	24	2.03868	0.529504	0.263691	0.0126702	1.04634	CLBP2_S1
left	frontal pole	MeanCurv	0.825687	0.971004	0.173051	0.0136574	39	0.174125	0.0211461	24	-0.221896	-0.0628389	0.259498	-0.571454	0.445776	CLBP2_S1
left	frontal pole	GausCurv	0.928763	0.967912	0.0427179	0.00918508	39	0.043	0.0135518	24	-0.0900273	-0.025241	0.259447	-0.533757	0.483275	CLBP2_S1
left	temporal pole	SurfArea	0.250505	0.321402	511.333	49.2183	39	494.25	60.5455	24	1.16547	0.313788	0.260939	-0.197653	0.825228	CLBP2_S1
left	temporal pole	GrayVol	0.118737	0.162642	2646.95	316.037	39	2506.92	352.902	24	1.59064	0.418567	0.262103	-0.0951552	0.93229	CLBP2_S1
left	temporal pole	ThickAvg	0.399743	0.512878	3.53715	0.207642	39	3.47912	0.291293	24	0.851801	0.236248	0.26029	-0.273919	0.746416	CLBP2_S1
left	temporal pole	MeanCurv	0.894165	0.971004	0.146769	0.014514	39	0.14625	0.0152323	24	0.133757	0.034676	0.259456	-0.473857	0.543209	CLBP2_S1
left	temporal pole	GausCurv	0.650103	0.936386	0.0426154	0.00992237	39	0.0440833	0.0136666	24	-0.457246	-0.126308	0.259681	-0.635283	0.382667	CLBP2_S1
left	transverse temporal	SurfArea	0.138787	0.219477	472.231	69.2328	39	442.333	80.5123	24	1.50814	0.400717	0.261882	-0.112572	0.914005	CLBP2_S1
left	transverse temporal	GrayVol	0.0171881	0.0332227	1172.69	221.963	39	1048.62	176.08	24	2.45444	0.595216	0.264801	0.0762067	1.11423	CLBP2_S1
left	transverse temporal	ThickAvg	0.123503	0.260132	2.294	0.208538	39	2.2125	0.195558	24	1.566	0.395079	0.261814	-0.118076	0.908234	CLBP2_S1
left	transverse temporal	MeanCurv	0.064221	0.864542	0.113692	0.0153128	39	0.106292	0.0149215	24	1.89266	0.481938	0.262966	-0.0334755	0.997351	CLBP2_S1
left	transverse temporal	GausCurv	0.164972	0.936386	0.0233846	0.00441061	39	0.02175	0.00450362	24	1.41003	0.363128	0.261446	-0.149306	0.875563	CLBP2_S1
left	insula	SurfArea	0.0973345	0.178885	2349.36	228.117	39	2233.04	284.195	24	1.69674	0.458172	0.262629	-0.0565803	0.972923	CLBP2_S1
left	insula	GrayVol	0.0028852	0.0115408	7056.36	760.086	39	6400.46	827.914	24	3.14938	0.823813	0.269618	0.295361	1.35226	CLBP2_S1
left	insula	ThickAvg	0.00412072	0.083392	3.01772	0.130474	39	2.91333	0.135266	24	3.01475	0.779251	0.268565	0.252864	1.30564	CLBP2_S1
left	insula	MeanCurv	0.185569	0.864542	0.116077	0.00574174	39	0.118333	0.00686938	24	-1.3457	-0.359962	0.261412	-0.872328	0.152405	CLBP2_S1
left	insula	GausCurv	0.51731	0.936386	0.0302308	0.00319095	39	0.030875	0.00413166	24	-0.653323	-0.177988	0.259921	-0.687434	0.331458	CLBP2_S1
right	bankssts	SurfArea	0.114571	0.191486	902.385	129.918	39	851.167	118.577	24	1.60477	0.402234	0.2619	-0.111091	0.915558	CLBP2_S1
right	bankssts	GrayVol	0.165641	0.204792	2157.44	347.35	39	2038.62	311.747	24	1.40577	0.35094	0.261314	-0.161236	0.863116	CLBP2_S1
right	bankssts	ThickAvg	0.941157	0.971186	2.53369	0.166465	39	2.53067	0.151277	24	0.074171	0.0185716	0.259443	-0.489936	0.527079	CLBP2_S1
right	bankssts	MeanCurv	0.390911	0.864542	0.100923	0.0111836	39	0.0982917	0.0120235	24	0.866117	0.225847	0.260216	-0.284177	0.735871	CLBP2_S1
right	bankssts	GausCurv	0.0791625	0.936386	0.0178718	0.00342729	39	0.016375	0.00309013	24	1.79022	0.447404	0.262481	-0.0670586	0.961867	CLBP2_S1
right	caudal anterior cingulate	SurfArea	0.957349	0.971638	711.974	114.236	39	709.958	160.063	24	0.0538399	0.0149286	0.259441	-0.493575	0.523432	CLBP2_S1
right	caudal anterior cingulate	GrayVol	0.776038	0.82454	2004.28	397.098	39	1971.25	471.634	24	0.2863	0.0764511	0.259527	-0.432221	0.585123	CLBP2_S1
right	caudal anterior cingulate	ThickAvg	0.345199	0.479051	2.46295	0.236576	39	2.41408	0.169869	24	0.951512	0.225649	0.260215	-0.284372	0.73567	CLBP2_S1
right	caudal anterior cingulate	MeanCurv	0.226193	0.864542	0.119769	0.0115905	39	0.123583	0.0122258	24	-1.22637	-0.318319	0.260983	-0.829845	0.193206	CLBP2_S1
right	caudal anterior cingulate	GausCurv	0.144795	0.936386	0.0192051	0.00326206	39	0.0207917	0.00454905	24	-1.48914	-0.412478	0.262027	-0.92605	0.101094	CLBP2_S1
right	caudal middle frontal	SurfArea	0.205664	0.279703	2095.69	340.729	39	1972.62	385.836	24	1.28448	0.339137	0.261191	-0.172797	0.85107	CLBP2_S1
right	caudal middle frontal	GrayVol	0.172252	0.209163	5977.15	1101.34	39	5600.62	1014.75	24	1.38409	0.347709	0.26128	-0.1644	0.859818	CLBP2_S1
right	caudal middle frontal	ThickAvg	0.725091	0.865021	2.60977	0.134656	39	2.59837	0.117372	24	0.353501	0.0876358	0.259555	-0.421091	0.596363	CLBP2_S1
right	caudal middle frontal	MeanCurv	0.513275	0.884255	0.106897	0.0066046	39	0.105542	0.00863249	24	0.659706	0.180111	0.259933	-0.329357	0.68958	CLBP2_S1
right	caudal middle frontal	GausCurv	0.827745	0.938111	0.0193846	0.00203412	39	0.0195833	0.00413802	24	-0.219506	-0.0652989	0.259502	-0.573924	0.443326	CLBP2_S1
right	cuneus	SurfArea	0.00750343	0.0481701	1816.36	196.958	39	1666.54	212.098	24	2.79699	0.729626	0.267456	0.205412	1.25384	CLBP2_S1
right	cuneus	GrayVol	0.0115357	0.0245134	3584.87	523.84	39	3224.5	532.007	24	2.62625	0.67546	0.266324	0.153464	1.19746	CLBP2_S1
right	cuneus	ThickAvg	0.222233	0.345017	1.82767	0.133671	39	1.78908	0.111574	24	1.23448	0.302926	0.260837	-0.208314	0.814167	CLBP2_S1
right	cuneus	MeanCurv	0.433938	0.864542	0.135872	0.00736699	39	0.134083	0.00945891	24	0.790429	0.214927	0.260143	-0.294953	0.724807	CLBP2_S1
right	cuneus	GausCurv	0.793476	0.936386	0.0303333	0.00273701	39	0.0305833	0.00411695	24	-0.263772	-0.0742538	0.259522	-0.582916	0.434408	CLBP2_S1
right	entorhinal	SurfArea	0.80418	0.854441	387.026	72.3549	39	391.583	69.3046	24	-0.249249	-0.0632044	0.259498	-0.571821	0.445412	CLBP2_S1
right	entorhinal	GrayVol	0.821145	0.846028	1885.67	422.365	39	1911.12	437.288	24	-0.227327	-0.0587405	0.25949	-0.567341	0.44986	CLBP2_S1
right	entorhinal	ThickAvg	0.287023	0.423419	3.28741	0.274135	39	3.371	0.313239	24	-1.07777	-0.285173	0.260678	-0.796103	0.225756	CLBP2_S1
right	entorhinal	MeanCurv	0.562319	0.932626	0.110718	0.0134085	39	0.107958	0.0205796	24	0.584951	0.165356	0.259855	-0.34396	0.674672	CLBP2_S1
right	entorhinal	GausCurv	0.531476	0.936386	0.0311282	0.00704937	39	0.029625	0.010261	24	0.631777	0.176624	0.259914	-0.332807	0.686056	CLBP2_S1
right	fusiform	SurfArea	0.10156	0.18174	3155.03	283.679	39	2984.71	443.375	24	1.68192	0.477213	0.262897	-0.0380665	0.992492	CLBP2_S1
right	fusiform	GrayVol	0.023575	0.041105	9771.9	1268.84	39	8916.79	1481.42	24	2.34718	0.624241	0.265331	0.104193	1.14429	CLBP2_S1
right	fusiform	ThickAvg	0.0750624	0.236607	2.69033	0.130461	39	2.62904	0.129555	24	1.81869	0.465224	0.262727	-0.0497208	0.980169	CLBP2_S1
right	fusiform	MeanCurv	0.653528	0.964336	0.124615	0.00734709	39	0.123833	0.00623222	24	0.451333	0.111172	0.259626	-0.397696	0.620039	CLBP2_S1
right	fusiform	GausCurv	0.807323	0.936386	0.0275897	0.0028351	39	0.0277917	0.00336192	24	-0.245403	-0.0655059	0.259503	-0.574132	0.44312	CLBP2_S1
right	inferior parietal	SurfArea	0.0306193	0.0807388	5618.21	646.622	39	5191.83	783.597	24	2.23771	0.600368	0.264893	0.0811774	1.11956	CLBP2_S1
right	inferior parietal	GrayVol	0.00705871	0.0186859	15346.6	2102.04	39	13893.6	1928.84	24	2.80495	0.703961	0.26691	0.180818	1.2271	CLBP2_S1
right	inferior parietal	ThickAvg	0.367152	0.499326	2.48626	0.107682	39	2.46175	0.101361	24	0.909889	0.229761	0.260243	-0.280316	0.739838	CLBP2_S1
right	inferior parietal	MeanCurv	0.471919	0.864542	0.120769	0.00571453	39	0.119583	0.0066327	24	0.725708	0.192735	0.260005	-0.316875	0.702344	CLBP2_S1
right	inferior parietal	GausCurv	0.785163	0.936386	0.0237949	0.00224991	39	0.0235833	0.00333514	24	0.274641	0.0770774	0.259528	-0.431598	0.585753	CLBP2_S1
right	inferior temporal	SurfArea	0.369405	0.440694	3274.1	372.527	39	3165.71	506.36	24	0.90829	0.25017	0.260393	-0.2602	0.76054	CLBP2_S1
right	inferior temporal	GrayVol	0.335525	0.374028	10845	1403.74	39	10439.8	1714.28	24	0.974327	0.26188	0.260484	-0.248669	0.772429	CLBP2_S1
right	inferior temporal	ThickAvg	0.851079	0.933441	2.79462	0.112881	39	2.78887	0.119783	24	0.188789	0.0490732	0.259474	-0.459496	0.557642	CLBP2_S1
right	inferior temporal	MeanCurv	0.723523	0.971004	0.125872	0.00717517	39	0.125167	0.00790524	24	0.355964	0.0933688	0.259571	-0.41539	0.602127	CLBP2_S1
right	inferior temporal	GausCurv	0.398008	0.936386	0.0278462	0.00339921	39	0.029	0.00603612	24	-0.856609	-0.249063	0.260384	-0.759416	0.26129	CLBP2_S1
right	isthmus cingulate	SurfArea	0.082274	0.155406	979.59	131.977	39	923.333	116.199	24	1.77085	0.44006	0.262383	-0.0742101	0.95433	CLBP2_S1
right	isthmus cingulate	GrayVol	0.00860879	0.0216814	2519.18	453.629	39	2270.04	274.713	24	2.71495	0.621708	0.265283	0.101752	1.14166	CLBP2_S1
right	isthmus cingulate	ThickAvg	0.125482	0.260132	2.2421	0.146682	39	2.18008	0.157076	24	1.56041	0.406501	0.261953	-0.106926	0.919928	CLBP2_S1
right	isthmus cingulate	MeanCurv	0.915606	0.971004	0.118	0.00473509	39	0.117792	0.00880207	24	0.106829	0.031313	0.259452	-0.477213	0.539839	CLBP2_S1
right	isthmus cingulate	GausCurv	0.886809	0.962518	0.0268205	0.00265441	39	0.0267083	0.00322327	24	0.143214	0.0384421	0.25946	-0.470099	0.546983	CLBP2_S1
right	lateral occipital	SurfArea	0.000778572	0.0105886	5380.67	593.308	39	4813.29	618.151	24	3.59218	0.92962	0.272335	0.395843	1.4634	CLBP2_S1
right	lateral occipital	GrayVol	0.000833765	0.00572035	12705.7	1942.38	39	11106.5	1610.78	24	3.53343	0.86574	0.270659	0.335249	1.39623	CLBP2_S1
right	lateral occipital	ThickAvg	0.163254	0.284648	2.15987	0.127232	39	2.11696	0.110278	24	1.41343	0.349934	0.261304	-0.162221	0.862089	CLBP2_S1
right	lateral occipital	MeanCurv	0.968235	0.982686	0.131564	0.00478921	39	0.131625	0.00642558	24	-0.040081	-0.0110075	0.259439	-0.519508	0.497493	CLBP2_S1
right	lateral occipital	GausCurv	0.348182	0.936386	0.0293333	0.00240978	39	0.030125	0.00361534	24	-0.950641	-0.267468	0.260529	-0.778105	0.243169	CLBP2_S1
right	lateral orbitofrontal	SurfArea	0.0519084	0.122431	2636.72	264.418	39	2477.25	330.437	24	2.0024	0.541097	0.263878	0.0238968	1.0583	CLBP2_S1
right	lateral orbitofrontal	GrayVol	0.00188746	0.00895061	7569.51	788.986	39	6869.21	837.362	24	3.29479	0.856473	0.270425	0.32644	1.3865	CLBP2_S1
right	lateral orbitofrontal	ThickAvg	0.0939877	0.245814	2.67703	0.120527	39	2.62375	0.120057	24	1.7079	0.437208	0.262345	-0.0769877	0.951404	CLBP2_S1
right	lateral orbitofrontal	MeanCurv	0.385724	0.864542	0.130949	0.00672759	39	0.132458	0.00660026	24	-0.875133	-0.223205	0.260198	-0.733193	0.286784	CLBP2_S1
right	lateral orbitofrontal	GausCurv	0.0742441	0.936386	0.0323077	0.00279241	39	0.0340417	0.00406982	24	-1.83793	-0.513964	0.263447	-1.03032	0.0023914	CLBP2_S1
right	lingual	SurfArea	0.000162248	0.00930458	3526.41	433.553	39	3111.5	368.953	24	4.05072	0.998529	0.274264	0.460971	1.53609	CLBP2_S1
right	lingual	GrayVol	0.000196691	0.00233245	6960.79	1130.65	39	5982.04	819.591	24	3.97043	0.943536	0.272715	0.409015	1.47806	CLBP2_S1
right	lingual	ThickAvg	0.029865	0.145059	1.86633	0.126648	39	1.80821	0.0807605	24	2.22404	0.514474	0.263455	-0.00189689	1.03085	CLBP2_S1
right	lingual	MeanCurv	0.29714	0.864542	0.138231	0.00720914	39	0.136208	0.0075064	24	1.05422	0.27278	0.260573	-0.237943	0.783503	CLBP2_S1
right	lingual	GausCurv	0.764113	0.936386	0.0331795	0.00293681	39	0.0329167	0.00358641	24	0.302057	0.0811866	0.259538	-0.427508	0.589881	CLBP2_S1
right	medial orbitofrontal	SurfArea	0.052213	0.122431	2007.54	176.965	39	1907.5	202.578	24	1.99563	0.528263	0.263671	0.0114679	1.04506	CLBP2_S1
right	medial orbitofrontal	GrayVol	0.00272543	0.0115408	5670.9	647.859	39	5160.12	610.401	24	3.15036	0.795694	0.268947	0.268558	1.32283	CLBP2_S1
right	medial orbitofrontal	ThickAvg	0.151945	0.271901	2.5	0.129547	39	2.44579	0.151085	24	1.45848	0.387788	0.261727	-0.125198	0.900773	CLBP2_S1
right	medial orbitofrontal	MeanCurv	0.00861189	0.585608	0.122487	0.00663274	39	0.127167	0.00656517	24	-2.73662	-0.699482	0.266816	-1.22244	-0.176522	CLBP2_S1
right	medial orbitofrontal	GausCurv	0.0122295	0.831603	0.0270513	0.00292852	39	0.031125	0.00708527	24	-2.67937	-0.816683	0.269446	-1.3448	-0.288569	CLBP2_S1
right	middle temporal	SurfArea	0.0748227	0.147972	3589.87	366.88	39	3377.25	490.779	24	1.83082	0.502466	0.263271	-0.0135442	1.01848	CLBP2_S1
right	middle temporal	GrayVol	0.0109966	0.0245134	12530.7	1586.64	39	11305.4	1883.27	24	2.65907	0.709949	0.267035	0.18656	1.23334	CLBP2_S1
right	middle temporal	ThickAvg	0.0139883	0.105689	2.86128	0.120357	39	2.77308	0.139795	24	2.56138	0.680371	0.266424	0.158181	1.20256	CLBP2_S1
right	middle temporal	MeanCurv	0.0998585	0.864542	0.118641	0.00557479	39	0.11625	0.00544738	24	1.67681	0.42726	0.262215	-0.0866805	0.941201	CLBP2_S1
right	middle temporal	GausCurv	0.384801	0.936386	0.0235385	0.00247988	39	0.0229167	0.00287291	24	0.877958	0.233065	0.260267	-0.277058	0.743188	CLBP2_S1
right	parahippocampal	SurfArea	0.179278	0.265019	616.744	79.0122	39	591.125	68.3166	24	1.36058	0.336653	0.261165	-0.17523	0.848537	CLBP2_S1
right	parahippocampal	GrayVol	0.230196	0.269886	1839.49	254.708	39	1751.88	290.706	24	1.21675	0.321857	0.261017	-0.189736	0.83345	CLBP2_S1
right	parahippocampal	ThickAvg	0.919771	0.971186	2.54169	0.171424	39	2.537	0.182866	24	0.101272	0.0263578	0.259448	-0.48216	0.534876	CLBP2_S1
right	parahippocampal	MeanCurv	0.85879	0.971004	0.0883333	0.00824089	39	0.087875	0.0107433	24	0.17908	0.0488631	0.259474	-0.459706	0.557432	CLBP2_S1
right	parahippocampal	GausCurv	0.522797	0.936386	0.0182308	0.0033282	39	0.0189583	0.00486763	24	-0.645287	-0.180584	0.259936	-0.690058	0.32889	CLBP2_S1
right	paracentral	SurfArea	0.953455	0.971638	1403.54	191.861	39	1400.33	221.104	24	0.0587054	0.0155647	0.259441	-0.49294	0.524069	CLBP2_S1
right	paracentral	GrayVol	0.907904	0.907904	3768.82	576.278	39	3785.33	529.06	24	-0.116247	-0.0291782	0.25945	-0.537701	0.479344	CLBP2_S1
right	paracentral	ThickAvg	0.956903	0.971186	2.51269	0.195015	39	2.51533	0.182652	24	-0.0543046	-0.0136962	0.25944	-0.522199	0.494806	CLBP2_S1
right	paracentral	MeanCurv	0.266042	0.864542	0.0999231	0.00824744	39	0.0977083	0.00716561	24	1.12386	0.2784	0.26062	-0.232416	0.789215	CLBP2_S1
right	paracentral	GausCurv	0.522572	0.936386	0.0197436	0.00298873	39	0.0191667	0.00370272	24	0.644901	0.173918	0.2599	-0.335485	0.683321	CLBP2_S1
right	pars opercularis	SurfArea	0.418033	0.490108	1328.85	192.251	39	1289.08	184.841	24	0.816553	0.207249	0.260093	-0.302534	0.717032	CLBP2_S1
right	pars opercularis	GrayVol	0.0552577	0.0853982	3850.23	720.213	39	3553.33	484.28	24	1.95462	0.457084	0.262613	-0.0576381	0.971807	CLBP2_S1
right	pars opercularis	ThickAvg	0.0132804	0.105689	2.63633	0.138082	39	2.54775	0.12993	24	2.56542	0.647754	0.265778	0.12683	1.16868	CLBP2_S1
right	pars opercularis	MeanCurv	0.624638	0.964336	0.110308	0.00748737	39	0.11125	0.00730842	24	-0.492351	-0.125421	0.259678	-0.634389	0.383547	CLBP2_S1
right	pars opercularis	GausCurv	0.576242	0.936386	0.0204359	0.00265365	39	0.0209167	0.00362259	24	-0.563718	-0.155414	0.259806	-0.664634	0.353807	CLBP2_S1
right	pars orbitalis	SurfArea	0.0308707	0.0807388	825.641	117.975	39	752.167	132.295	24	2.22945	0.587259	0.26466	0.0685264	1.10599	CLBP2_S1
right	pars orbitalis	GrayVol	0.00107889	0.00611371	2858.08	407.454	39	2492.25	404.797	24	3.47472	0.888933	0.271255	0.357274	1.42059	CLBP2_S1
right	pars orbitalis	ThickAvg	0.048474	0.173486	2.74685	0.149616	39	2.66754	0.151833	24	2.02447	0.520588	0.26355	0.00402981	1.03715	CLBP2_S1
right	pars orbitalis	MeanCurv	0.876485	0.971004	0.140103	0.0112385	39	0.139542	0.0151886	24	0.156465	0.0430401	0.259466	-0.465512	0.551593	CLBP2_S1
right	pars orbitalis	GausCurv	0.77326	0.936386	0.0308462	0.00487495	39	0.0315833	0.0118098	24	-0.290927	-0.0886899	0.259558	-0.597423	0.420043	CLBP2_S1
right	pars triangularis	SurfArea	0.0297274	0.0807388	1673.13	278.382	39	1516.79	263.771	24	2.23656	0.565664	0.264286	0.0476626	1.08366	CLBP2_S1
right	pars triangularis	GrayVol	0.00968837	0.0227176	4644.21	861.476	39	4101.83	725.418	24	2.68004	0.659006	0.265997	0.137651	1.18036	CLBP2_S1
right	pars triangularis	ThickAvg	0.151211	0.271901	2.47333	0.136623	39	2.42121	0.138468	24	1.45836	0.374897	0.261578	-0.137796	0.887591	CLBP2_S1
right	pars triangularis	MeanCurv	0.953597	0.982494	0.119897	0.00895543	39	0.11975	0.0101478	24	0.0585212	0.0154536	0.259441	-0.493051	0.523958	CLBP2_S1
right	pars triangularis	GausCurv	0.66372	0.936386	0.0229744	0.00283296	39	0.0234583	0.00492535	24	-0.438785	-0.127088	0.259684	-0.636069	0.381893	CLBP2_S1
right	pericalcarine	SurfArea	0.0284891	0.0807388	1723.54	247.093	39	1573.04	262.265	24	2.26075	0.587689	0.264667	0.0689414	1.10644	CLBP2_S1
right	pericalcarine	GrayVol	0.223986	0.267211	2189.33	411.111	39	2038.71	503.319	24	1.23442	0.331983	0.261118	-0.179808	0.843773	CLBP2_S1
right	pericalcarine	ThickAvg	0.75417	0.880132	1.42644	0.097758	39	1.43529	0.114324	24	-0.315149	-0.0838476	0.259545	-0.592555	0.42486	CLBP2_S1
right	pericalcarine	MeanCurv	0.483126	0.864542	0.131359	0.00932311	39	0.133083	0.00945431	24	-0.706736	-0.181704	0.259942	-0.691189	0.327782	CLBP2_S1
right	pericalcarine	GausCurv	0.173726	0.936386	0.0293846	0.00320867	39	0.0305833	0.00342518	24	-1.38157	-0.359638	0.261408	-0.871997	0.152722	CLBP2_S1
right	postcentral	SurfArea	0.435465	0.501892	3979.95	571.34	39	3874.17	483.982	24	0.785623	0.193452	0.260009	-0.316166	0.703069	CLBP2_S1
right	postcentral	GrayVol	0.089909	0.130081	9245.72	1505.13	39	8668	1139.82	24	1.72457	0.413826	0.262044	-0.0997793	0.927431	CLBP2_S1
right	postcentral	ThickAvg	0.106198	0.252471	2.09454	0.128885	39	2.03796	0.13454	24	1.64701	0.426427	0.262204	-0.0874922	0.940347	CLBP2_S1
right	postcentral	MeanCurv	0.701818	0.971004	0.103026	0.00795212	39	0.102208	0.00831436	24	0.385206	0.0997722	0.259589	-0.409023	0.608568	CLBP2_S1
right	postcentral	GausCurv	0.805915	0.936386	0.0195128	0.00249074	39	0.0197083	0.00334247	24	-0.24739	-0.0679443	0.259508	-0.57658	0.440691	CLBP2_S1
right	posterior cingulate	SurfArea	0.0671702	0.142329	1246.28	157.727	39	1157.04	196.82	24	1.88052	0.507989	0.263355	-0.00818592	1.02416	CLBP2_S1
right	posterior cingulate	GrayVol	0.0159846	0.0319692	3275.79	390.617	39	2984.67	478.008	24	2.51189	0.67547	0.266325	0.153474	1.19747	CLBP2_S1
right	posterior cingulate	ThickAvg	0.457326	0.565421	2.4161	0.137672	39	2.39071	0.126239	24	0.748833	0.187904	0.259977	-0.321651	0.697458	CLBP2_S1
right	posterior cingulate	MeanCurv	0.81979	0.971004	0.126538	0.00884321	39	0.127042	0.00823291	24	-0.228981	-0.057668	0.259488	-0.566265	0.450929	CLBP2_S1
right	posterior cingulate	GausCurv	0.898316	0.962518	0.0261282	0.00370049	39	0.02625	0.00362659	24	-0.128445	-0.0327519	0.259454	-0.541281	0.475777	CLBP2_S1
right	precentral	SurfArea	0.142964	0.220945	4804.74	453.746	39	4595.92	584.815	24	1.49431	0.406675	0.261955	-0.106757	0.920106	CLBP2_S1
right	precentral	GrayVol	0.119974	0.162642	13364.3	2045.24	39	12694.1	1326.61	24	1.57705	0.366067	0.261479	-0.146432	0.878566	CLBP2_S1
right	precentral	ThickAvg	0.763644	0.880132	2.56497	0.238465	39	2.58021	0.161403	24	-0.30206	-0.0707333	0.259514	-0.57938	0.437914	CLBP2_S1
right	precentral	MeanCurv	0.639787	0.964336	0.0999744	0.00526401	39	0.100667	0.00589522	24	-0.471211	-0.124083	0.259673	-0.633041	0.384875	CLBP2_S1
right	precentral	GausCurv	0.231294	0.936386	0.0191026	0.0022454	39	0.0200417	0.00334247	24	-1.21768	-0.342041	0.261221	-0.854034	0.169951	CLBP2_S1
right	precuneus	SurfArea	0.121109	0.19608	4119.85	489.165	39	3895.29	580.056	24	1.58173	0.422213	0.26215	-0.0916007	0.936026	CLBP2_S1
right	precuneus	GrayVol	0.0331796	0.0550295	10173.3	1402.99	39	9429.62	1250.72	24	2.18682	0.545044	0.263942	0.0277179	1.06237	CLBP2_S1
right	precuneus	ThickAvg	0.133892	0.260132	2.36746	0.101856	39	2.32463	0.111895	24	1.52628	0.400062	0.261874	-0.113211	0.913335	CLBP2_S1
right	precuneus	MeanCurv	0.459163	0.864542	0.121282	0.00486637	39	0.120125	0.00654956	24	0.747718	0.20549	0.260082	-0.304271	0.715252	CLBP2_S1
right	precuneus	GausCurv	0.982726	0.982726	0.024641	0.00217022	39	0.024625	0.00317343	24	0.0218005	0.00610065	0.259438	-0.502397	0.514599	CLBP2_S1
right	rostral anterior cingulate	SurfArea	0.0338006	0.0851274	612.641	111.174	39	546	121.039	24	2.18836	0.572368	0.264401	0.0541424	1.09059	CLBP2_S1
right	rostral anterior cingulate	GrayVol	0.00427038	0.0145193	1985.46	408.813	39	1670.62	402.741	24	2.9959	0.764879	0.268237	0.239135	1.29062	CLBP2_S1
right	rostral anterior cingulate	ThickAvg	0.00107632	0.0478656	2.78021	0.163734	39	2.64387	0.144281	24	3.45746	0.859358	0.270497	0.329183	1.38953	CLBP2_S1
right	rostral anterior cingulate	MeanCurv	0.33897	0.864542	0.123538	0.0103564	39	0.120917	0.0105291	24	0.96579	0.248461	0.26038	-0.261883	0.758806	CLBP2_S1
right	rostral anterior cingulate	GausCurv	0.5786	0.936386	0.025359	0.00476549	39	0.02475	0.00381359	24	0.558649	0.135749	0.259719	-0.3733	0.644798	CLBP2_S1
right	rostral middle frontal	SurfArea	0.000576077	0.0105886	6131.9	1022.44	39	5255.79	858.187	24	3.65387	0.897786	0.271486	0.365673	1.4299	CLBP2_S1
right	rostral middle frontal	GrayVol	6.36883e-05	0.0014436	16444.8	2857.26	39	13733	2118.7	24	4.30728	1.02872	0.275148	0.489432	1.56801	CLBP2_S1
right	rostral middle frontal	ThickAvg	0.107671	0.252471	2.38946	0.0874937	39	2.35217	0.0878431	24	1.63895	0.420362	0.262126	-0.0934056	0.934129	CLBP2_S1
right	rostral middle frontal	MeanCurv	0.606486	0.964336	0.131308	0.00640786	39	0.132417	0.0091695	24	-0.519544	-0.144718	0.259757	-0.653842	0.364407	CLBP2_S1
right	rostral middle frontal	GausCurv	0.268134	0.936386	0.0278462	0.00231174	39	0.0293333	0.00618319	24	-1.13067	-0.348688	0.26129	-0.860817	0.163441	CLBP2_S1
right	superior frontal	SurfArea	0.0159093	0.0662533	6873.97	874.865	39	6251.33	1003.83	24	2.50845	0.664381	0.266103	0.142819	1.18594	CLBP2_S1
right	superior frontal	GrayVol	0.00154836	0.00809909	21982.6	2967.28	39	19506.5	2781.7	24	3.34422	0.843637	0.270104	0.314233	1.37304	CLBP2_S1
right	superior frontal	ThickAvg	0.167827	0.285306	2.81528	0.125518	39	2.77417	0.105245	24	1.39757	0.343311	0.261234	-0.168707	0.855329	CLBP2_S1
right	superior frontal	MeanCurv	0.344836	0.864542	0.115897	0.00572527	39	0.114458	0.00586796	24	0.954077	0.245928	0.260361	-0.264379	0.756235	CLBP2_S1
right	superior frontal	GausCurv	0.616394	0.936386	0.0236667	0.00271771	39	0.0241667	0.00435058	24	-0.505584	-0.14414	0.259755	-0.653259	0.36498	CLBP2_S1
right	superior parietal	SurfArea	0.288175	0.356289	5462.56	789.29	39	5253.96	723.598	24	1.07309	0.269256	0.260544	-0.24141	0.779922	CLBP2_S1
right	superior parietal	GrayVol	0.10242	0.145094	13242.1	1986.43	39	12444.7	1759.81	24	1.66179	0.413569	0.26204	-0.10003	0.927168	CLBP2_S1
right	superior parietal	ThickAvg	0.176361	0.291872	2.21062	0.116171	39	2.17292	0.0993649	24	1.36979	0.338066	0.26118	-0.173845	0.849978	CLBP2_S1
right	superior parietal	MeanCurv	0.34198	0.864542	0.116564	0.00535967	39	0.115	0.0067695	24	0.961549	0.260472	0.260473	-0.250055	0.770999	CLBP2_S1
right	superior parietal	GausCurv	0.647828	0.936386	0.0222051	0.00180903	39	0.021875	0.0032075	24	0.461106	0.134032	0.259712	-0.375003	0.643067	CLBP2_S1
right	superior temporal	SurfArea	0.110475	0.191486	3709.05	341.816	39	3536.71	442.254	24	1.63247	0.444666	0.262444	-0.0697249	0.959056	CLBP2_S1
right	superior temporal	GrayVol	0.00323527	0.0122221	11992.1	1553.01	39	10813.1	1420.2	24	3.08684	0.774074	0.268446	0.24792	1.30023	CLBP2_S1
right	superior temporal	ThickAvg	0.00490541	0.083392	2.83367	0.165496	39	2.71229	0.155038	24	2.94048	0.741661	0.267719	0.216932	1.26639	CLBP2_S1
right	superior temporal	MeanCurv	0.728016	0.971004	0.0998718	0.00691368	39	0.0992083	0.00754107	24	0.349913	0.0915605	0.259565	-0.417188	0.600309	CLBP2_S1
right	superior temporal	GausCurv	0.62115	0.936386	0.0181026	0.00223365	39	0.0185	0.00348911	24	-0.498678	-0.141474	0.259743	-0.650571	0.367622	CLBP2_S1
right	supramarginal	SurfArea	0.981281	0.981281	3547.41	537.581	39	3550.83	572.31	24	-0.0235892	-0.00613653	0.259438	-0.514635	0.502362	CLBP2_S1
right	supramarginal	GrayVol	0.806037	0.843239	9812.85	1775.71	39	9710.46	1480.86	24	0.246719	0.0605292	0.259493	-0.448078	0.569136	CLBP2_S1
right	supramarginal	ThickAvg	0.786152	0.890973	2.55021	0.138868	39	2.54183	0.103806	24	0.272557	0.0652128	0.259502	-0.443412	0.573837	CLBP2_S1
right	supramarginal	MeanCurv	0.418002	0.864542	0.116051	0.00695455	39	0.114542	0.00722303	24	0.817025	0.211277	0.260119	-0.298556	0.721111	CLBP2_S1
right	supramarginal	GausCurv	0.419817	0.936386	0.0226667	0.00270801	39	0.0220833	0.00279622	24	0.813789	0.210144	0.260112	-0.299675	0.719963	CLBP2_S1
right	frontal pole	SurfArea	0.0269966	0.0807388	333.692	37.7987	39	310.417	40.1713	24	2.28376	0.593853	0.264776	0.0748913	1.11282	CLBP2_S1
right	frontal pole	GrayVol	0.00954084	0.0227176	1322.97	190.434	39	1185.83	198.749	24	2.70219	0.699588	0.266818	0.176624	1.22255	CLBP2_S1
right	frontal pole	ThickAvg	0.106681	0.252471	2.89726	0.234601	39	2.7865	0.273098	24	1.64762	0.437882	0.262354	-0.0763311	0.952095	CLBP2_S1
right	frontal pole	MeanCurv	0.226056	0.864542	0.169179	0.0143671	39	0.164833	0.0132293	24	1.22512	0.307728	0.260882	-0.2036	0.819056	CLBP2_S1
right	frontal pole	GausCurv	0.71346	0.936386	0.0438974	0.00827741	39	0.0449167	0.0118282	24	-0.37005	-0.103045	0.2596	-0.61186	0.40577	CLBP2_S1
right	temporal pole	SurfArea	0.0690714	0.142329	503.231	69.2795	39	471.292	64.408	24	1.85668	0.467441	0.262758	-0.0475652	0.982447	CLBP2_S1
right	temporal pole	GrayVol	0.0680462	0.102825	2605.08	377.605	39	2424.54	370.201	24	1.86541	0.475699	0.262876	-0.0395379	0.990935	CLBP2_S1
right	temporal pole	ThickAvg	0.941948	0.971186	3.58179	0.347949	39	3.57575	0.298914	24	0.0731585	0.0180743	0.259442	-0.490433	0.526581	CLBP2_S1
right	temporal pole	MeanCurv	0.92581	0.971004	0.140154	0.0158439	39	0.1405	0.0131975	24	-0.0935419	-0.0229429	0.259445	-0.531456	0.48557	CLBP2_S1
right	temporal pole	GausCurv	0.377802	0.936386	0.0402564	0.0101663	39	0.0381667	0.0083075	24	0.888995	0.21707	0.260157	-0.292838	0.726977	CLBP2_S1
right	transverse temporal	SurfArea	0.246253	0.321402	345.923	55.403	39	330	50.3639	24	1.17261	0.293631	0.260753	-0.217444	0.804706	CLBP2_S1
right	transverse temporal	GrayVol	0.121982	0.162642	876.923	183.631	39	815.625	126.09	24	1.56862	0.368437	0.261505	-0.144113	0.880988	CLBP2_S1
right	transverse temporal	ThickAvg	0.409216	0.51531	2.30349	0.255492	39	2.25567	0.198097	24	0.831333	0.200552	0.260052	-0.309149	0.710254	CLBP2_S1
right	transverse temporal	MeanCurv	0.0247863	0.842734	0.118436	0.0152191	39	0.109458	0.0147824	24	2.31461	0.588919	0.264689	0.0701288	1.10771	CLBP2_S1
right	transverse temporal	GausCurv	0.892537	0.962518	0.0238205	0.00461617	39	0.0236667	0.00420834	24	0.135754	0.0340171	0.259455	-0.474515	0.542549	CLBP2_S1
right	insula	SurfArea	0.154295	0.233157	2314.64	211.321	39	2220.67	270.293	24	1.45194	0.394453	0.261806	-0.118687	0.907594	CLBP2_S1
right	insula	GrayVol	0.00714462	0.0186859	6974.54	726.759	39	6414.75	789.354	24	2.81643	0.736214	0.267599	0.21172	1.26071	CLBP2_S1
right	insula	ThickAvg	0.130642	0.260132	3.02159	0.168699	39	2.95987	0.14591	24	1.53483	0.3798	0.261634	-0.133004	0.892603	CLBP2_S1
right	insula	MeanCurv	0.254998	0.864542	0.114103	0.00793657	39	0.116375	0.00740043	24	-1.15113	-0.290017	0.260721	-0.80103	0.220995	CLBP2_S1
right	insula	GausCurv	0.423404	0.936386	0.0276923	0.00397462	39	0.0285833	0.0044126	24	-0.807903	-0.2123	0.260126	-0.722147	0.297546	CLBP2_S1
left	bankssts	SurfArea	0.722711	0.984065	1018.88	185.465	17	997.647	159.373	17	-0.358049	-0.119909	0.343305	-0.792787	0.55297	CLBP3_S2
left	bankssts	GrayVol	0.359126	0.988426	2512.76	536.079	17	2345.82	509.786	17	-0.930443	-0.311601	0.345072	-0.987943	0.364741	CLBP3_S2
left	bankssts	ThickAvg	0.0214279	0.08095	2.55888	0.109413	17	2.43794	0.172441	17	-2.44171	-0.817715	0.357044	-1.51752	-0.117909	CLBP3_S2
left	bankssts	MeanCurv	0.72598	0.968417	0.0968824	0.011202	17	0.0985294	0.0155809	17	0.353885	0.118514	0.343298	-0.55435	0.791379	CLBP3_S2
left	bankssts	GausCurv	0.342417	0.644023	0.0177059	0.00368722	17	0.0192941	0.00568732	17	0.966136	0.323554	0.345234	-0.353105	1.00021	CLBP3_S2
left	caudal anterior cingulate	SurfArea	0.466979	0.984065	661.176	190.476	17	624.588	71.6895	17	-0.741238	-0.248237	0.344316	-0.923095	0.426622	CLBP3_S2
left	caudal anterior cingulate	GrayVol	0.598181	0.988426	1866.82	626.529	17	1779.47	245.59	17	-0.535209	-0.179239	0.343685	-0.852862	0.494384	CLBP3_S2
left	caudal anterior cingulate	ThickAvg	0.934467	0.948414	2.52282	0.231756	17	2.52829	0.141851	17	0.0830107	0.0277999	0.343014	-0.644507	0.700107	CLBP3_S2
left	caudal anterior cingulate	MeanCurv	0.568971	0.968417	0.124824	0.0178053	17	0.121882	0.0111909	17	-0.57664	-0.193114	0.343796	-0.866953	0.480726	CLBP3_S2
left	caudal anterior cingulate	GausCurv	0.845787	0.898649	0.0216471	0.00468963	17	0.0213529	0.00403022	17	-0.196116	-0.0656783	0.34309	-0.738134	0.606777	CLBP3_S2
left	caudal middle frontal	SurfArea	0.602667	0.984065	2125.12	400.729	17	2193.06	350.971	17	0.52587	0.176111	0.343661	-0.497465	0.849688	CLBP3_S2
left	caudal middle frontal	GrayVol	0.650721	0.988426	5841.18	1136.19	17	6020.53	1151.89	17	0.457054	0.153065	0.343499	-0.520193	0.826323	CLBP3_S2
left	caudal middle frontal	ThickAvg	0.445541	0.562226	2.53241	0.136796	17	2.50029	0.103073	17	-0.773141	-0.258921	0.344431	-0.934006	0.416164	CLBP3_S2
left	caudal middle frontal	MeanCurv	0.333704	0.968417	0.112471	0.00443167	17	0.114294	0.00623262	17	0.983137	0.329247	0.345313	-0.347567	1.00606	CLBP3_S2
left	caudal middle frontal	GausCurv	0.0574949	0.300743	0.0218235	0.00215741	17	0.0235882	0.00298033	17	1.9776	0.662289	0.352275	-0.0281689	1.35275	CLBP3_S2
left	cuneus	SurfArea	0.742091	0.984065	1502.35	221.413	17	1529.59	255.68	17	0.33201	0.111188	0.343262	-0.561605	0.783982	CLBP3_S2
left	cuneus	GrayVol	0.526691	0.988426	3083.59	493.878	17	2956.35	653.27	17	-0.640583	-0.214528	0.343982	-0.888733	0.459677	CLBP3_S2
left	cuneus	ThickAvg	0.0490248	0.128219	1.93218	0.119914	17	1.84059	0.140054	17	-2.04814	-0.685912	0.352939	-1.37767	0.00584856	CLBP3_S2
left	cuneus	MeanCurv	0.928048	0.968417	0.141765	0.00542597	17	0.141529	0.00915231	17	-0.0911803	-0.0305358	0.343017	-0.702849	0.641778	CLBP3_S2
left	cuneus	GausCurv	0.897705	0.916253	0.0325882	0.00206334	17	0.0327059	0.00311779	17	0.129743	0.0434503	0.343038	-0.628904	0.715804	CLBP3_S2
left	entorhinal	SurfArea	0.539024	0.984065	403.235	108.197	17	426.353	108.881	17	0.62096	0.207956	0.343923	-0.466133	0.882045	CLBP3_S2
left	entorhinal	GrayVol	0.895636	0.988682	1896.76	331.379	17	1914.94	459.28	17	0.132327	0.0443158	0.343039	-0.628041	0.716673	CLBP3_S2
left	entorhinal	ThickAvg	0.235708	0.348438	3.33824	0.207808	17	3.26141	0.159169	17	-1.21008	-0.405249	0.3465	-1.08439	0.27389	CLBP3_S2
left	entorhinal	MeanCurv	0.170588	0.882099	0.100118	0.0118632	17	0.107882	0.0193871	17	1.40856	0.471718	0.347735	-0.209842	1.15328	CLBP3_S2
left	entorhinal	GausCurv	0.126611	0.366558	0.0231765	0.00670108	17	0.0268824	0.00707003	17	1.56858	0.525309	0.348863	-0.158462	1.20908	CLBP3_S2
left	fusiform	SurfArea	0.881132	0.984065	3070.71	429.175	17	3051.41	306.389	17	-0.150861	-0.0505224	0.343052	-0.722904	0.621859	CLBP3_S2
left	fusiform	GrayVol	0.345243	0.988426	9686.06	1474.97	17	9243.71	1201.9	17	-0.958591	-0.321027	0.345199	-0.997618	0.355564	CLBP3_S2
left	fusiform	ThickAvg	0.00173613	0.0335784	2.77041	0.0597684	17	2.667	0.106039	17	-3.50285	-1.17309	0.371328	-1.90089	-0.445284	CLBP3_S2
left	fusiform	MeanCurv	0.768849	0.968417	0.122176	0.00694834	17	0.123059	0.0101024	17	0.29671	0.0993666	0.343209	-0.573323	0.772056	CLBP3_S2
left	fusiform	GausCurv	0.51435	0.710077	0.0265882	0.00267065	17	0.0274118	0.00438832	17	0.660977	0.221358	0.344046	-0.452972	0.895688	CLBP3_S2
left	inferior parietal	SurfArea	0.632046	0.984065	4576.82	715.289	17	4477.24	455.135	17	-0.48432	-0.162196	0.343561	-0.835575	0.511183	CLBP3_S2
left	inferior parietal	GrayVol	0.245795	0.988426	12384.2	1878.36	17	11735.5	1249.8	17	-1.18561	-0.397056	0.34636	-1.07592	0.281811	CLBP3_S2
left	inferior parietal	ThickAvg	0.0194041	0.0791289	2.447	0.0872188	17	2.36776	0.0998602	17	-2.46402	-0.825187	0.357296	-1.52549	-0.124886	CLBP3_S2
left	inferior parietal	MeanCurv	0.387718	0.968417	0.122412	0.0058743	17	0.124176	0.00587617	17	0.875702	0.293268	0.344836	-0.38261	0.969147	CLBP3_S2
left	inferior parietal	GausCurv	0.180198	0.439057	0.0237647	0.00216591	17	0.0249412	0.00279443	17	1.37199	0.459472	0.347493	-0.221615	1.14056	CLBP3_S2
left	inferior temporal	SurfArea	0.775941	0.984065	3500.65	567.57	17	3448.94	478.822	17	-0.287097	-0.0961473	0.343195	-0.76881	0.576515	CLBP3_S2
left	inferior temporal	GrayVol	0.351829	0.988426	11674.7	1774.85	17	11084.2	1868.25	17	-0.94486	-0.316429	0.345137	-0.992897	0.36004	CLBP3_S2
left	inferior temporal	ThickAvg	0.149954	0.275591	2.83606	0.129353	17	2.76994	0.131986	17	-1.47513	-0.494013	0.34819	-1.17646	0.188439	CLBP3_S2
left	inferior temporal	MeanCurv	0.37639	0.968417	0.125235	0.00674101	17	0.127529	0.00810183	17	0.897471	0.300558	0.344928	-0.375501	0.976618	CLBP3_S2
left	inferior temporal	GausCurv	0.257618	0.565098	0.027	0.0025	17	0.0283529	0.00412221	17	1.15707	0.387498	0.346201	-0.291057	1.06605	CLBP3_S2
left	isthmus cingulate	SurfArea	0.562371	0.984065	1000.47	87.8956	17	977.235	137.676	17	-0.586511	-0.196419	0.343823	-0.870313	0.477474	CLBP3_S2
left	isthmus cingulate	GrayVol	0.668641	0.988426	2573.06	256.12	17	2526.65	360.869	17	-0.432434	-0.14482	0.343446	-0.817975	0.528335	CLBP3_S2
left	isthmus cingulate	ThickAvg	0.578704	0.655864	2.27871	0.124281	17	2.30571	0.154578	17	0.561269	0.187966	0.343754	-0.485791	0.861723	CLBP3_S2
left	isthmus cingulate	MeanCurv	0.880309	0.968417	0.120353	0.00784969	17	0.12	0.00548862	17	-0.151929	-0.0508803	0.343053	-0.723264	0.621503	CLBP3_S2
left	isthmus cingulate	GausCurv	0.625649	0.73352	0.0278824	0.00278124	17	0.0284118	0.00344708	17	0.492827	0.165045	0.343581	-0.508373	0.838463	CLBP3_S2
left	lateral occipital	SurfArea	0.535843	0.984065	4924.71	524.618	17	5050.82	643.791	17	0.626142	0.209692	0.343938	-0.464428	0.883811	CLBP3_S2
left	lateral occipital	GrayVol	0.887486	0.988682	12279.8	1421.77	17	12359.9	1824.96	17	0.142686	0.0477847	0.343046	-0.624586	0.720155	CLBP3_S2
left	lateral occipital	ThickAvg	0.210125	0.319417	2.24129	0.0753979	17	2.20459	0.0910968	17	-1.27983	-0.428609	0.346913	-1.10856	0.251341	CLBP3_S2
left	lateral occipital	MeanCurv	0.683997	0.968417	0.136588	0.00563537	17	0.137588	0.00829201	17	0.411254	0.137727	0.343404	-0.535344	0.810798	CLBP3_S2
left	lateral occipital	GausCurv	0.410818	0.659674	0.0297059	0.00239178	17	0.0305882	0.00364106	17	0.835107	0.279673	0.34467	-0.39588	0.955226	CLBP3_S2
left	lateral orbitofrontal	SurfArea	0.102893	0.984065	2561.06	283.943	17	2743.24	345.08	17	1.68083	0.562901	0.349724	-0.122557	1.24836	CLBP3_S2
left	lateral orbitofrontal	GrayVol	0.757445	0.988682	7449.94	830.696	17	7553.18	1083.99	17	0.311675	0.104378	0.343231	-0.568354	0.777111	CLBP3_S2
left	lateral orbitofrontal	ThickAvg	0.00419291	0.0475196	2.68876	0.0958772	17	2.59747	0.0746585	17	-3.09764	-1.03738	0.36534	-1.75345	-0.321318	CLBP3_S2
left	lateral orbitofrontal	MeanCurv	0.588479	0.968417	0.127588	0.00810909	17	0.129118	0.00820733	17	0.546551	0.183037	0.343715	-0.490643	0.856718	CLBP3_S2
left	lateral orbitofrontal	GausCurv	0.316925	0.619189	0.0299412	0.00371602	17	0.0311765	0.00335848	17	1.01686	0.34054	0.345474	-0.336589	1.01767	CLBP3_S2
left	lingual	SurfArea	0.475575	0.984065	3081.88	436.681	17	2984.65	342.461	17	-0.722428	-0.241937	0.34425	-0.916667	0.432792	CLBP3_S2
left	lingual	GrayVol	0.0773678	0.988426	7042.76	1086.62	17	6398.18	968.729	17	-1.82567	-0.611407	0.350919	-1.29921	0.0763948	CLBP3_S2
left	lingual	ThickAvg	0.00086697	0.0335784	2.13065	0.0928217	17	2.01794	0.0858075	17	-3.6762	-1.23114	0.374081	-1.96434	-0.497941	CLBP3_S2
left	lingual	MeanCurv	0.442384	0.968417	0.133353	0.00513494	17	0.135353	0.00923269	17	0.780553	0.261403	0.344459	-0.413736	0.936543	CLBP3_S2
left	lingual	GausCurv	0.417147	0.659674	0.0312353	0.00204724	17	0.0319412	0.0028825	17	0.823193	0.275683	0.344623	-0.399777	0.951143	CLBP3_S2
left	medial orbitofrontal	SurfArea	0.399306	0.984065	1930.88	225.46	17	2007.24	291.104	17	0.854993	0.286333	0.34475	-0.389378	0.962043	CLBP3_S2
left	medial orbitofrontal	GrayVol	0.915762	0.988682	5207.06	589.394	17	5233.47	833.147	17	0.106706	0.0357352	0.343025	-0.636593	0.708063	CLBP3_S2
left	medial orbitofrontal	ThickAvg	0.0278506	0.0860838	2.46129	0.117669	17	2.37818	0.090175	17	-2.31168	-0.774171	0.355613	-1.47117	-0.077169	CLBP3_S2
left	medial orbitofrontal	MeanCurv	0.869999	0.968417	0.126765	0.0133629	17	0.126176	0.00600245	17	-0.165564	-0.0554464	0.343063	-0.72785	0.616957	CLBP3_S2
left	medial orbitofrontal	GausCurv	0.97065	0.97065	0.0302353	0.00526224	17	0.0301765	0.00387678	17	-0.0371071	-0.012427	0.343	-0.684708	0.659854	CLBP3_S2
left	middle temporal	SurfArea	0.354711	0.984065	3389.29	529.283	17	3230.12	456.013	17	-0.939408	-0.314603	0.345112	-0.991023	0.361817	CLBP3_S2
left	middle temporal	GrayVol	0.171875	0.988426	11998.2	1779.66	17	11071	2075.49	17	-1.39826	-0.468269	0.347666	-1.14969	0.213157	CLBP3_S2
left	middle temporal	ThickAvg	0.092423	0.189052	2.89947	0.122945	17	2.81188	0.167296	17	-1.73946	-0.582536	0.350196	-1.26892	0.103849	CLBP3_S2
left	middle temporal	MeanCurv	0.677643	0.968417	0.122353	0.00602019	17	0.123353	0.00776161	17	0.419753	0.140573	0.343421	-0.532531	0.813677	CLBP3_S2
left	middle temporal	GausCurv	0.368276	0.644023	0.0251765	0.00240404	17	0.0261176	0.0034979	17	0.914286	0.30619	0.345001	-0.370013	0.982392	CLBP3_S2
left	parahippocampal	SurfArea	0.987195	0.987195	658.059	67.9167	17	657.647	79.9921	17	-0.016179	-0.00541827	0.342998	-0.677694	0.666857	CLBP3_S2
left	parahippocampal	GrayVol	0.825472	0.988682	2148.12	264.93	17	2127.24	282.449	17	-0.222335	-0.074459	0.343116	-0.746966	0.598048	CLBP3_S2
left	parahippocampal	ThickAvg	0.932947	0.948414	2.74506	0.258023	17	2.75218	0.230561	17	0.0848108	0.0284027	0.343014	-0.643906	0.700711	CLBP3_S2
left	parahippocampal	MeanCurv	0.441244	0.968417	0.0894118	0.0152932	17	0.093	0.0111915	17	0.780689	0.261449	0.344459	-0.413692	0.936589	CLBP3_S2
left	parahippocampal	GausCurv	0.451326	0.682004	0.0190588	0.00535573	17	0.0201765	0.00274398	17	0.765765	0.256451	0.344404	-0.418581	0.931483	CLBP3_S2
left	paracentral	SurfArea	0.490703	0.984065	1301.24	181.135	17	1343.94	175.982	17	0.697221	0.233496	0.344164	-0.441065	0.908057	CLBP3_S2
left	paracentral	GrayVol	0.66257	0.988426	3435.88	493.429	17	3518.18	591.294	17	0.440584	0.147549	0.343464	-0.525639	0.820738	CLBP3_S2
left	paracentral	ThickAvg	0.822171	0.873557	2.41353	0.116279	17	2.40329	0.145374	17	-0.226697	-0.0759195	0.343121	-0.748436	0.596597	CLBP3_S2
left	paracentral	MeanCurv	0.751793	0.968417	0.102529	0.00983055	17	0.101412	0.0105834	17	-0.319024	-0.106839	0.343242	-0.779593	0.565914	CLBP3_S2
left	paracentral	GausCurv	0.187245	0.439057	0.0200588	0.00336286	17	0.0218235	0.00421656	17	1.34908	0.4518	0.347345	-0.228997	1.1326	CLBP3_S2
left	pars opercularis	SurfArea	0.822047	0.984065	1612.41	372.317	17	1642.65	404.427	17	0.22678	0.0759475	0.343121	-0.596569	0.748464	CLBP3_S2
left	pars opercularis	GrayVol	0.94012	0.988682	4657.53	991.393	17	4685.29	1141.32	17	0.0757234	0.0253594	0.343011	-0.646942	0.697661	CLBP3_S2
left	pars opercularis	ThickAvg	0.343848	0.46895	2.58135	0.149761	17	2.53824	0.108193	17	-0.962245	-0.322251	0.345216	-0.998875	0.354373	CLBP3_S2
left	pars opercularis	MeanCurv	0.419807	0.968417	0.110353	0.00863091	17	0.112529	0.00677419	17	0.817892	0.273908	0.344602	-0.401512	0.949327	CLBP3_S2
left	pars opercularis	GausCurv	0.0859683	0.303022	0.0205294	0.00293934	17	0.0223529	0.00306066	17	1.77179	0.593363	0.350464	-0.0935451	1.28027	CLBP3_S2
left	pars orbitalis	SurfArea	0.421934	0.984065	680.824	64.5661	17	703.412	94.3027	17	0.814902	0.272907	0.34459	-0.40249	0.948303	CLBP3_S2
left	pars orbitalis	GrayVol	0.888783	0.988682	2326.82	267.117	17	2310.59	392.014	17	-0.141113	-0.0472581	0.343045	-0.719626	0.62511	CLBP3_S2
left	pars orbitalis	ThickAvg	0.258218	0.365809	2.67435	0.12905	17	2.61765	0.156672	17	-1.15187	-0.385755	0.346172	-1.06425	0.292743	CLBP3_S2
left	pars orbitalis	MeanCurv	0.644113	0.968417	0.143294	0.0133218	17	0.141471	0.00904238	17	-0.466971	-0.156386	0.343521	-0.829688	0.516915	CLBP3_S2
left	pars orbitalis	GausCurv	0.583333	0.73352	0.0316471	0.00594707	17	0.0307059	0.00367023	17	-0.555284	-0.185962	0.343738	-0.859688	0.487764	CLBP3_S2
left	pars triangularis	SurfArea	0.785215	0.984065	1267.47	184.383	17	1287.41	235.41	17	0.27496	0.0920827	0.343179	-0.580548	0.764713	CLBP3_S2
left	pars triangularis	GrayVol	0.460218	0.988426	3521.59	558.802	17	3348.41	773.294	17	-0.748402	-0.250636	0.344341	-0.925545	0.424273	CLBP3_S2
left	pars triangularis	ThickAvg	0.00166468	0.0335784	2.46271	0.105289	17	2.32571	0.125785	17	-3.44355	-1.15323	0.370412	-1.87924	-0.427221	CLBP3_S2
left	pars triangularis	MeanCurv	0.132185	0.882099	0.113824	0.00856764	17	0.118235	0.00807411	17	1.54512	0.517453	0.34869	-0.16598	1.20088	CLBP3_S2
left	pars triangularis	GausCurv	0.0714007	0.303022	0.0211765	0.00285559	17	0.0233529	0.00385586	17	1.87027	0.626345	0.351307	-0.0622158	1.31491	CLBP3_S2
left	pericalcarine	SurfArea	0.948578	0.985342	1344.53	276.715	17	1351	303.103	17	0.0650043	0.0217696	0.343007	-0.650525	0.694064	CLBP3_S2
left	pericalcarine	GrayVol	0.499692	0.988426	2010.59	374.762	17	1906.41	504.59	17	-0.683382	-0.228861	0.344118	-0.903333	0.44561	CLBP3_S2
left	pericalcarine	ThickAvg	0.0274229	0.0860838	1.71412	0.144055	17	1.60894	0.119769	17	-2.31479	-0.775211	0.355647	-1.47228	-0.0781438	CLBP3_S2
left	pericalcarine	MeanCurv	0.947699	0.968417	0.130471	0.00761674	17	0.130706	0.0125138	17	0.0662232	0.0221778	0.343008	-0.650117	0.694473	CLBP3_S2
left	pericalcarine	GausCurv	0.895338	0.916253	0.0301765	0.00298403	17	0.03	0.00459619	17	-0.132777	-0.0444664	0.34304	-0.716824	0.627891	CLBP3_S2
left	postcentral	SurfArea	0.88827	0.984065	3934.12	600.959	17	3959.59	433.462	17	0.14173	0.0474646	0.343045	-0.624905	0.719834	CLBP3_S2
left	postcentral	GrayVol	0.46733	0.988426	9623.88	1528.58	17	9256.12	1382.6	17	-0.735692	-0.246379	0.344296	-0.9212	0.428441	CLBP3_S2
left	postcentral	ThickAvg	0.00920742	0.0635543	2.18147	0.0942849	17	2.07465	0.126838	17	-2.78687	-0.933309	0.361188	-1.64124	-0.22538	CLBP3_S2
left	postcentral	MeanCurv	0.840743	0.968417	0.111529	0.00894509	17	0.112059	0.00598405	17	0.202824	0.0679248	0.343096	-0.604544	0.740393	CLBP3_S2
left	postcentral	GausCurv	0.109289	0.337803	0.0221176	0.00301833	17	0.0236471	0.00234364	17	1.65017	0.552634	0.349483	-0.132353	1.23762	CLBP3_S2
left	posterior cingulate	SurfArea	0.589475	0.984065	1132.53	191.794	17	1164.53	147.399	17	0.54545	0.182668	0.343712	-0.491007	0.856343	CLBP3_S2
left	posterior cingulate	GrayVol	0.562922	0.988426	2942.71	455.443	17	3033.18	446.905	17	0.584593	0.195777	0.343818	-0.478106	0.86966	CLBP3_S2
left	posterior cingulate	ThickAvg	0.623118	0.694624	2.37	0.103539	17	2.39024	0.132346	17	0.496518	0.166281	0.343589	-0.507154	0.839716	CLBP3_S2
left	posterior cingulate	MeanCurv	0.712741	0.968417	0.127353	0.0101239	17	0.126176	0.00824041	17	-0.371599	-0.124447	0.343329	-0.797371	0.548478	CLBP3_S2
left	posterior cingulate	GausCurv	0.615471	0.73352	0.0260588	0.00345454	17	0.0267059	0.00396492	17	0.507325	0.1699	0.343615	-0.503586	0.843387	CLBP3_S2
left	precentral	SurfArea	0.935223	0.985342	4732.29	676.18	17	4715.94	467.899	17	-0.0819972	-0.0274605	0.343013	-0.699767	0.644846	CLBP3_S2
left	precentral	GrayVol	0.620075	0.988426	13249.4	1966.48	17	12947.5	1519.79	17	-0.500916	-0.167754	0.3436	-0.84121	0.505702	CLBP3_S2
left	precentral	ThickAvg	0.474139	0.575476	2.56771	0.190507	17	2.52806	0.120071	17	-0.725919	-0.243106	0.344262	-0.91786	0.431647	CLBP3_S2
left	precentral	MeanCurv	0.00192309	0.13077	0.103941	0.00452038	17	0.109353	0.00480808	17	3.38113	1.13232	0.369462	0.408177	1.85647	CLBP3_S2
left	precentral	GausCurv	0.000118192	0.00803706	0.0210588	0.00174895	17	0.0243529	0.00249853	17	4.45336	1.49141	0.387759	0.731399	2.25142	CLBP3_S2
left	precuneus	SurfArea	0.346693	0.984065	3642.71	646.995	17	3830.94	490.19	17	0.956135	0.320205	0.345188	-0.356364	0.996774	CLBP3_S2
left	precuneus	GrayVol	0.581637	0.988426	9252.94	1790.7	17	9571.76	1538.69	17	0.556781	0.186463	0.343742	-0.48727	0.860197	CLBP3_S2
left	precuneus	ThickAvg	0.184173	0.313188	2.40194	0.120597	17	2.35412	0.0801287	17	-1.36184	-0.456074	0.347428	-1.13703	0.224884	CLBP3_S2
left	precuneus	MeanCurv	0.375824	0.968417	0.120941	0.00596312	17	0.122941	0.00697738	17	0.898439	0.300883	0.344932	-0.375185	0.97695	CLBP3_S2
left	precuneus	GausCurv	0.0891242	0.303022	0.0237647	0.00238562	17	0.0254118	0.00304259	17	1.75644	0.588224	0.350336	-0.0984347	1.27488	CLBP3_S2
left	rostral anterior cingulate	SurfArea	0.706192	0.984065	821.706	187.999	17	800.235	136.871	17	-0.380681	-0.127488	0.343345	-0.800445	0.545469	CLBP3_S2
left	rostral anterior cingulate	GrayVol	0.520918	0.988426	2575.59	608.477	17	2463.18	370.485	17	-0.650604	-0.217884	0.344013	-0.89215	0.456382	CLBP3_S2
left	rostral anterior cingulate	ThickAvg	0.646117	0.697396	2.72288	0.16497	17	2.69912	0.132013	17	-0.463749	-0.155307	0.343514	-0.828594	0.51798	CLBP3_S2
left	rostral anterior cingulate	MeanCurv	0.831312	0.968417	0.129059	0.0115784	17	0.13	0.0138654	17	0.214823	0.0719432	0.343108	-0.600549	0.744435	CLBP3_S2
left	rostral anterior cingulate	GausCurv	0.785814	0.84818	0.0280588	0.004308	17	0.0285294	0.0056138	17	0.274196	0.0918269	0.343178	-0.580802	0.764456	CLBP3_S2
left	rostral middle frontal	SurfArea	0.627813	0.984065	5534.35	936.721	17	5392.88	735.422	17	-0.489788	-0.164027	0.343573	-0.837431	0.509377	CLBP3_S2
left	rostral middle frontal	GrayVol	0.277565	0.988426	14878.5	2441.32	17	14015.2	2101.33	17	-1.10504	-0.370071	0.345921	-1.04808	0.307934	CLBP3_S2
left	rostral middle frontal	ThickAvg	0.0680162	0.151945	2.36571	0.0963443	17	2.30894	0.0776156	17	-1.89176	-0.633541	0.351496	-1.32247	0.0553916	CLBP3_S2
left	rostral middle frontal	MeanCurv	0.375866	0.968417	0.139059	0.00650452	17	0.137118	0.00609182	17	-0.898105	-0.300771	0.344931	-0.976835	0.375294	CLBP3_S2
left	rostral middle frontal	GausCurv	0.685958	0.777419	0.0313529	0.00266789	17	0.0309412	0.00319121	17	-0.408162	-0.136691	0.343397	-0.80975	0.536368	CLBP3_S2
left	superior frontal	SurfArea	0.868627	0.984065	7190.59	688.483	17	7240.18	1013.1	17	0.166918	0.0559	0.343064	-0.616506	0.728306	CLBP3_S2
left	superior frontal	GrayVol	0.511084	0.988426	22025.6	2009.67	17	21420.2	3164.13	17	-0.665931	-0.223017	0.344062	-0.897378	0.451344	CLBP3_S2
left	superior frontal	ThickAvg	0.0351929	0.0997133	2.69112	0.0867877	17	2.62518	0.0880279	17	-2.1994	-0.736569	0.354437	-1.43127	-0.0418729	CLBP3_S2
left	superior frontal	MeanCurv	0.43226	0.968417	0.121353	0.00434369	17	0.122588	0.0047045	17	0.795432	0.266386	0.344515	-0.408863	0.941635	CLBP3_S2
left	superior frontal	GausCurv	0.0324522	0.276213	0.0252941	0.00196102	17	0.0271176	0.00271299	17	2.24602	0.752182	0.354919	0.0565409	1.44782	CLBP3_S2
left	superior parietal	SurfArea	0.158259	0.984065	5039.47	842.247	17	5422.24	694.141	17	1.44598	0.484251	0.347988	-0.197806	1.16631	CLBP3_S2
left	superior parietal	GrayVol	0.312594	0.988426	12311.9	1987.3	17	12963.4	1702.86	17	1.02637	0.343725	0.345521	-0.333496	1.02095	CLBP3_S2
left	superior parietal	ThickAvg	0.154594	0.276642	2.21488	0.082618	17	2.17194	0.0889786	17	-1.45816	-0.488332	0.348072	-1.17055	0.193889	CLBP3_S2
left	superior parietal	MeanCurv	0.752354	0.968417	0.120235	0.00635934	17	0.120941	0.00657144	17	0.318265	0.106585	0.343241	-0.566166	0.779337	CLBP3_S2
left	superior parietal	GausCurv	0.3187	0.619189	0.0228824	0.00228808	17	0.0238235	0.00306666	17	1.01421	0.339655	0.345461	-0.33745	1.01676	CLBP3_S2
left	superior temporal	SurfArea	0.54734	0.984065	3854.94	464.264	17	3956.41	507.495	17	0.608264	0.203704	0.343886	-0.470311	0.87772	CLBP3_S2
left	superior temporal	GrayVol	0.513595	0.988426	12689.4	1737.39	17	12251.1	2112.03	17	-0.660879	-0.221325	0.344046	-0.895654	0.453005	CLBP3_S2
left	superior temporal	ThickAvg	0.00892692	0.0635543	2.87376	0.136895	17	2.73	0.162498	17	-2.78976	-0.934277	0.361225	-1.64228	-0.226277	CLBP3_S2
left	superior temporal	MeanCurv	0.631378	0.968417	0.104706	0.00587117	17	0.103765	0.00544896	17	-0.484459	-0.162243	0.343561	-0.835623	0.511137	CLBP3_S2
left	superior temporal	GausCurv	0.669745	0.77191	0.0201765	0.00262762	17	0.0205294	0.00212478	17	0.430636	0.144218	0.343443	-0.52893	0.817366	CLBP3_S2
left	supramarginal	SurfArea	0.77894	0.984065	3843.24	714.051	17	3780.71	564.683	17	-0.283205	-0.0948439	0.34319	-0.767496	0.577808	CLBP3_S2
left	supramarginal	GrayVol	0.427551	0.988426	10839	1986.71	17	10313.2	1824.84	17	-0.803685	-0.26915	0.344547	-0.944461	0.406161	CLBP3_S2
left	supramarginal	ThickAvg	0.0067285	0.0635543	2.56829	0.0879309	17	2.46576	0.115503	17	-2.91214	-0.97526	0.362814	-1.68638	-0.264144	CLBP3_S2
left	supramarginal	MeanCurv	0.0881306	0.882099	0.121941	0.0049304	17	0.126118	0.00837319	17	1.77216	0.593489	0.350467	-0.093426	1.2804	CLBP3_S2
left	supramarginal	GausCurv	0.0335325	0.276213	0.0242941	0.00175943	17	0.0264118	0.00344708	17	2.25607	0.755545	0.355024	0.0596986	1.45139	CLBP3_S2
left	frontal pole	SurfArea	0.666098	0.984065	282.471	43.0786	17	289.588	51.7845	17	0.43567	0.145904	0.343453	-0.527265	0.819072	CLBP3_S2
left	frontal pole	GrayVol	0.4449	0.988426	1078.65	153.076	17	1033.94	182.516	17	-0.7738	-0.259142	0.344434	-0.934232	0.415949	CLBP3_S2
left	frontal pole	ThickAvg	0.395027	0.526702	2.74218	0.211439	17	2.68524	0.171357	17	-0.862643	-0.288895	0.344782	-0.964667	0.386878	CLBP3_S2
left	frontal pole	MeanCurv	0.249561	0.968417	0.166529	0.0138975	17	0.172588	0.0161325	17	1.1732	0.3929	0.346291	-0.28583	1.07163	CLBP3_S2
left	frontal pole	GausCurv	0.606327	0.73352	0.0457647	0.0102319	17	0.0442353	0.00644718	17	-0.521423	-0.174622	0.34365	-0.848176	0.498933	CLBP3_S2
left	temporal pole	SurfArea	0.206282	0.984065	500	67.8399	17	529.235	64.2461	17	1.29012	0.432054	0.346976	-0.248019	1.11213	CLBP3_S2
left	temporal pole	GrayVol	0.799926	0.988682	2613.88	388.314	17	2646.24	348.73	17	0.255584	0.0855939	0.343154	-0.586988	0.758176	CLBP3_S2
left	temporal pole	ThickAvg	0.052064	0.131124	3.691	0.309822	17	3.49871	0.24013	17	-2.02265	-0.677376	0.352696	-1.36866	0.0139089	CLBP3_S2
left	temporal pole	MeanCurv	0.81492	0.968417	0.145	0.0165378	17	0.146235	0.0138543	17	0.236082	0.0790626	0.343131	-0.593474	0.7516	CLBP3_S2
left	temporal pole	GausCurv	0.468102	0.691977	0.0368824	0.00858693	17	0.0387647	0.00613931	17	0.735244	0.246229	0.344294	-0.428588	0.921046	CLBP3_S2
left	transverse temporal	SurfArea	0.249323	0.984065	432	60.2433	17	458	68.6513	17	1.1737	0.393065	0.346293	-0.28567	1.0718	CLBP3_S2
left	transverse temporal	GrayVol	0.601077	0.988426	1202	194.717	17	1168.41	175.616	17	-0.52815	-0.176875	0.343667	-0.850462	0.496713	CLBP3_S2
left	transverse temporal	ThickAvg	0.0173464	0.0786371	2.53176	0.201672	17	2.36065	0.195871	17	-2.5096	-0.840451	0.357819	-1.54178	-0.139125	CLBP3_S2
left	transverse temporal	MeanCurv	0.900001	0.968417	0.110471	0.0130677	17	0.111	0.0112305	17	0.126684	0.0424257	0.343036	-0.629924	0.714776	CLBP3_S2
left	transverse temporal	GausCurv	0.072546	0.303022	0.0231765	0.00459939	17	0.0262941	0.0051692	17	1.85779	0.622165	0.351197	-0.0661818	1.31051	CLBP3_S2
left	insula	SurfArea	0.760213	0.984065	2308.71	277.011	17	2340.47	322.831	17	0.307882	0.103108	0.343225	-0.569613	0.775829	CLBP3_S2
left	insula	GrayVol	0.562038	0.988426	6991.24	804.052	17	6811.41	976.484	17	-0.586149	-0.196298	0.343822	-0.87019	0.477593	CLBP3_S2
left	insula	ThickAvg	0.00934622	0.0635543	3.01053	0.111875	17	2.90959	0.100456	17	-2.76801	-0.926992	0.360949	-1.63445	-0.219532	CLBP3_S2
left	insula	MeanCurv	0.0204639	0.290835	0.114941	0.0062597	17	0.120176	0.00625735	17	2.43881	0.816746	0.357011	0.117004	1.51649	CLBP3_S2
left	insula	GausCurv	0.0849279	0.303022	0.0301176	0.003389	17	0.0324118	0.00409357	17	1.77987	0.596068	0.350531	-0.0909727	1.28311	CLBP3_S2
right	bankssts	SurfArea	0.570513	0.984065	928.706	137.378	17	901	144.368	17	-0.573219	-0.191968	0.343786	-0.865789	0.481853	CLBP3_S2
right	bankssts	GrayVol	0.2806	0.988426	2315.41	317.9	17	2170.41	441.183	17	-1.09942	-0.368191	0.345891	-1.04614	0.309755	CLBP3_S2
right	bankssts	ThickAvg	0.0233237	0.0834743	2.62859	0.125797	17	2.51929	0.141113	17	-2.38373	-0.798299	0.356397	-1.49684	-0.0997607	CLBP3_S2
right	bankssts	MeanCurv	0.634619	0.968417	0.0985882	0.00807046	17	0.1	0.00905539	17	0.47988	0.160709	0.34355	-0.512649	0.834068	CLBP3_S2
right	bankssts	GausCurv	0.0836579	0.303022	0.0167059	0.00233893	17	0.0184706	0.00331884	17	1.79204	0.600146	0.350633	-0.0870953	1.28739	CLBP3_S2
right	caudal anterior cingulate	SurfArea	0.454089	0.984065	761.765	163.861	17	721.529	145.088	17	-0.757982	-0.253844	0.344376	-0.928821	0.421132	CLBP3_S2
right	caudal anterior cingulate	GrayVol	0.403891	0.988426	2032.47	526.832	17	1888.29	464.866	17	-0.846074	-0.283346	0.344714	-0.958985	0.392294	CLBP3_S2
right	caudal anterior cingulate	ThickAvg	0.645083	0.697396	2.33424	0.18738	17	2.30559	0.171468	17	-0.465031	-0.155736	0.343517	-0.829029	0.517556	CLBP3_S2
right	caudal anterior cingulate	MeanCurv	0.847132	0.968417	0.126824	0.009462	17	0.126176	0.00994507	17	-0.194352	-0.0650875	0.343088	-0.73754	0.607365	CLBP3_S2
right	caudal anterior cingulate	GausCurv	0.222859	0.505148	0.0234118	0.00287356	17	0.0221765	0.00292052	17	-1.24312	-0.416313	0.346693	-1.09583	0.263205	CLBP3_S2
right	caudal middle frontal	SurfArea	0.826156	0.984065	2064.65	303.534	17	2042.82	270.08	17	-0.221466	-0.0741679	0.343115	-0.746673	0.598338	CLBP3_S2
right	caudal middle frontal	GrayVol	0.492434	0.988426	5662.71	774.061	17	5474.29	807.633	17	-0.694428	-0.23256	0.344155	-0.907104	0.441983	CLBP3_S2
right	caudal middle frontal	ThickAvg	0.107993	0.203986	2.49735	0.108429	17	2.44153	0.0869792	17	-1.65582	-0.554525	0.349527	-1.2396	0.130548	CLBP3_S2
right	caudal middle frontal	MeanCurv	0.89474	0.968417	0.111647	0.0066327	17	0.111941	0.00621963	17	0.133369	0.0446646	0.34304	-0.627694	0.717023	CLBP3_S2
right	caudal middle frontal	GausCurv	0.267088	0.567561	0.0217059	0.00239178	17	0.0227059	0.00275601	17	1.12989	0.378393	0.346053	-0.299871	1.05666	CLBP3_S2
right	cuneus	SurfArea	0.472855	0.984065	1621.41	231.891	17	1678	222.221	17	0.726446	0.243283	0.344264	-0.431474	0.91804	CLBP3_S2
right	cuneus	GrayVol	0.988682	0.988682	3551	448.618	17	3553.59	595.989	17	0.0143058	0.00479093	0.342998	-0.667484	0.677066	CLBP3_S2
right	cuneus	ThickAvg	0.0270121	0.0860838	2.01994	0.0965398	17	1.93818	0.108665	17	-2.31932	-0.776728	0.355695	-1.47389	-0.0795647	CLBP3_S2
right	cuneus	MeanCurv	0.952168	0.968417	0.141118	0.00818445	17	0.141294	0.00882301	17	0.0604597	0.0202477	0.343006	-0.652044	0.692539	CLBP3_S2
right	cuneus	GausCurv	0.129374	0.366558	0.0315882	0.0027852	17	0.0332941	0.00354903	17	1.55905	0.522118	0.348792	-0.161515	1.20575	CLBP3_S2
right	entorhinal	SurfArea	0.626387	0.984065	375	75.2388	17	388	78.9224	17	0.491568	0.164624	0.343578	-0.508789	0.838036	CLBP3_S2
right	entorhinal	GrayVol	0.946495	0.988682	1833.65	265.751	17	1826.65	333.638	17	-0.0676645	-0.0226605	0.343008	-0.694957	0.649636	CLBP3_S2
right	entorhinal	ThickAvg	0.416352	0.54446	3.36394	0.266622	17	3.29459	0.222263	17	-0.823792	-0.275884	0.344625	-0.951349	0.399581	CLBP3_S2
right	entorhinal	MeanCurv	0.802581	0.968417	0.109941	0.0241026	17	0.111529	0.00936828	17	0.253235	0.0848072	0.343151	-0.587769	0.757384	CLBP3_S2
right	entorhinal	GausCurv	0.446918	0.682004	0.0268235	0.00942228	17	0.0291176	0.00787307	17	0.770354	0.257988	0.344421	-0.417078	0.933053	CLBP3_S2
right	fusiform	SurfArea	0.406436	0.984065	2938.53	317.694	17	3043.06	401.437	17	0.841871	0.281938	0.344697	-0.393668	0.957544	CLBP3_S2
right	fusiform	GrayVol	0.920828	0.988682	9469.71	1185.34	17	9424.82	1416.21	17	-0.100203	-0.0335574	0.343021	-0.705879	0.638764	CLBP3_S2
right	fusiform	ThickAvg	0.00379148	0.0475196	2.82829	0.0857371	17	2.731	0.0955308	17	-3.12516	-1.0466	0.365726	-1.76342	-0.329777	CLBP3_S2
right	fusiform	MeanCurv	0.15742	0.882099	0.118647	0.00813896	17	0.123059	0.0095621	17	1.44862	0.485134	0.348006	-0.196958	1.16723	CLBP3_S2
right	fusiform	GausCurv	0.0814522	0.303022	0.0255294	0.00278652	17	0.0276471	0.00395192	17	1.80565	0.604703	0.350748	-0.0827636	1.29217	CLBP3_S2
right	inferior parietal	SurfArea	0.575683	0.984065	5431.41	863.89	17	5275.82	734.797	17	-0.565642	-0.189431	0.343766	-0.863211	0.48435	CLBP3_S2
right	inferior parietal	GrayVol	0.29978	0.988426	14940.3	2202.82	17	14134.9	2252.61	17	-1.054	-0.352979	0.345658	-1.03047	0.32451	CLBP3_S2
right	inferior parietal	ThickAvg	0.0741362	0.157539	2.49329	0.103901	17	2.42518	0.11109	17	-1.84645	-0.618365	0.351099	-1.30652	0.0697882	CLBP3_S2
right	inferior parietal	MeanCurv	0.650667	0.968417	0.122412	0.00545503	17	0.121471	0.00650113	17	-0.45726	-0.153134	0.3435	-0.826393	0.520125	CLBP3_S2
right	inferior parietal	GausCurv	0.604994	0.73352	0.0243529	0.00214887	17	0.0247647	0.00243745	17	0.522475	0.174974	0.343653	-0.498585	0.848534	CLBP3_S2
right	inferior temporal	SurfArea	0.762899	0.984065	3276.59	429.554	17	3322.65	452.804	17	0.304268	0.101898	0.34322	-0.570813	0.774609	CLBP3_S2
right	inferior temporal	GrayVol	0.827374	0.988682	11084.4	1474.94	17	10965.8	1664.06	17	-0.219889	-0.0736397	0.343113	-0.746142	0.598863	CLBP3_S2
right	inferior temporal	ThickAvg	0.195217	0.313188	2.888	0.158779	17	2.83006	0.0833565	17	-1.33217	-0.446137	0.347238	-1.12672	0.23445	CLBP3_S2
right	inferior temporal	MeanCurv	0.886044	0.968417	0.125118	0.00448445	17	0.124824	0.00708198	17	-0.144669	-0.0484491	0.343047	-0.720822	0.623924	CLBP3_S2
right	inferior temporal	GausCurv	0.413935	0.659674	0.0281765	0.0023779	17	0.029	0.00333542	17	0.828925	0.277603	0.344645	-0.397902	0.953107	CLBP3_S2
right	isthmus cingulate	SurfArea	0.970851	0.985342	923.176	121.878	17	924.882	146.975	17	0.0368375	0.0123367	0.343	-0.659944	0.684618	CLBP3_S2
right	isthmus cingulate	GrayVol	0.885763	0.988682	2371.82	329.644	17	2391.71	459.611	17	0.144937	0.0485387	0.343048	-0.623835	0.720912	CLBP3_S2
right	isthmus cingulate	ThickAvg	0.446474	0.562226	2.26706	0.139757	17	2.30882	0.174121	17	0.77126	0.258291	0.344424	-0.416781	0.933363	CLBP3_S2
right	isthmus cingulate	MeanCurv	0.651793	0.968417	0.123235	0.00861343	17	0.124588	0.00870387	17	0.455546	0.15256	0.343496	-0.520692	0.825812	CLBP3_S2
right	isthmus cingulate	GausCurv	0.536398	0.710077	0.0287059	0.00340523	17	0.0295294	0.00422962	17	0.625318	0.209416	0.343936	-0.464699	0.88353	CLBP3_S2
right	lateral occipital	SurfArea	0.487216	0.984065	4980.12	669.091	17	5154.47	773.216	17	0.703044	0.235446	0.344183	-0.439154	0.910045	CLBP3_S2
right	lateral occipital	GrayVol	0.718821	0.988682	12803.4	1579.49	17	13037.8	2138.82	17	0.363509	0.121737	0.343315	-0.55116	0.794634	CLBP3_S2
right	lateral occipital	ThickAvg	0.344816	0.46895	2.31118	0.0879646	17	2.28035	0.0991053	17	-0.959067	-0.321187	0.345202	-0.997782	0.355408	CLBP3_S2
right	lateral occipital	MeanCurv	0.122538	0.882099	0.133059	0.00423483	17	0.136176	0.0068578	17	1.59484	0.534104	0.349059	-0.150051	1.21826	CLBP3_S2
right	lateral occipital	GausCurv	0.153893	0.402489	0.0297647	0.00235927	17	0.0312353	0.00340091	17	1.4649	0.490586	0.348118	-0.191726	1.1729	CLBP3_S2
right	lateral orbitofrontal	SurfArea	0.460615	0.984065	2510	374.801	17	2595.35	284.92	17	0.747488	0.25033	0.344338	-0.424573	0.925232	CLBP3_S2
right	lateral orbitofrontal	GrayVol	0.9339	0.988682	7107.12	959.954	17	7081.12	850.095	17	-0.0836034	-0.0279984	0.343014	-0.700306	0.644309	CLBP3_S2
right	lateral orbitofrontal	ThickAvg	0.0692689	0.151945	2.61541	0.105709	17	2.54782	0.103935	17	-1.8798	-0.629536	0.35139	-1.31826	0.059189	CLBP3_S2
right	lateral orbitofrontal	MeanCurv	0.242465	0.968417	0.134647	0.00704398	17	0.137647	0.00763169	17	1.19101	0.398863	0.346391	-0.280063	1.07779	CLBP3_S2
right	lateral orbitofrontal	GausCurv	0.488008	0.705852	0.0332353	0.00453499	17	0.0342353	0.00373379	17	0.701889	0.235059	0.34418	-0.439533	0.909651	CLBP3_S2
right	lingual	SurfArea	0.404534	0.984065	3294.53	558.023	17	3157.47	366.408	17	-0.84652	-0.283495	0.344716	-0.959138	0.392148	CLBP3_S2
right	lingual	GrayVol	0.106152	0.988426	7594.47	1378.34	17	6923.47	919.436	17	-1.66978	-0.559202	0.349637	-1.24449	0.126085	CLBP3_S2
right	lingual	ThickAvg	0.0348453	0.0997133	2.13035	0.124946	17	2.04776	0.0896964	17	-2.21392	-0.741431	0.354586	-1.43642	-0.0464426	CLBP3_S2
right	lingual	MeanCurv	0.181609	0.882099	0.136882	0.00708769	17	0.140588	0.00864623	17	1.3667	0.457702	0.347459	-0.223318	1.13872	CLBP3_S2
right	lingual	GausCurv	0.0441061	0.276213	0.0324706	0.00346622	17	0.0354118	0.00461057	17	2.10235	0.704067	0.353464	0.0112776	1.39686	CLBP3_S2
right	medial orbitofrontal	SurfArea	0.403388	0.984065	2014.65	215.02	17	2070.76	168.249	17	0.847471	0.283814	0.34472	-0.391837	0.959464	CLBP3_S2
right	medial orbitofrontal	GrayVol	0.528072	0.988426	5498.24	566.487	17	5377.06	540.831	17	-0.637924	-0.213637	0.343974	-0.887827	0.460552	CLBP3_S2
right	medial orbitofrontal	ThickAvg	0.0019752	0.0335784	2.42129	0.0958533	17	2.31735	0.0832361	17	-3.37584	-1.13055	0.369382	-1.85454	-0.406563	CLBP3_S2
right	medial orbitofrontal	MeanCurv	0.954175	0.968417	0.126882	0.0144909	17	0.126647	0.00833622	17	-0.0580312	-0.0194344	0.343005	-0.691725	0.652856	CLBP3_S2
right	medial orbitofrontal	GausCurv	0.741756	0.826875	0.0300588	0.00707523	17	0.0294118	0.00374264	17	-0.333314	-0.111625	0.343264	-0.784423	0.561173	CLBP3_S2
right	middle temporal	SurfArea	0.400187	0.984065	3594.35	455.912	17	3470.12	390.923	17	-0.852925	-0.28564	0.344742	-0.961334	0.390054	CLBP3_S2
right	middle temporal	GrayVol	0.146643	0.988426	12452.8	1602.11	17	11633	1611.09	17	-1.48761	-0.498193	0.348277	-1.18082	0.184431	CLBP3_S2
right	middle temporal	ThickAvg	0.0966861	0.189052	2.86729	0.122183	17	2.80812	0.0714308	17	-1.72394	-0.577339	0.35007	-1.26348	0.108797	CLBP3_S2
right	middle temporal	MeanCurv	0.912783	0.968417	0.119824	0.006876	17	0.119588	0.00546648	17	-0.110442	-0.0369865	0.343026	-0.709318	0.635345	CLBP3_S2
right	middle temporal	GausCurv	0.152976	0.402489	0.0235294	0.00245249	17	0.0248824	0.00291295	17	1.46494	0.4906	0.348119	-0.191712	1.17291	CLBP3_S2
right	parahippocampal	SurfArea	0.643449	0.984065	627.235	74.2719	17	612.706	104.327	17	-0.467782	-0.156658	0.343523	-0.829963	0.516647	CLBP3_S2
right	parahippocampal	GrayVol	0.36847	0.988426	1980.71	273.966	17	1891.82	293.784	17	-0.912292	-0.305522	0.344992	-0.981707	0.370663	CLBP3_S2
right	parahippocampal	ThickAvg	0.539839	0.622187	2.70582	0.191002	17	2.66071	0.231425	17	-0.619948	-0.207617	0.34392	-0.8817	0.466466	CLBP3_S2
right	parahippocampal	MeanCurv	0.585738	0.968417	0.0897647	0.0127354	17	0.0919412	0.0101579	17	0.550868	0.184483	0.343726	-0.48922	0.858186	CLBP3_S2
right	parahippocampal	GausCurv	0.498248	0.705852	0.0187059	0.00394912	17	0.0196471	0.00406111	17	0.685051	0.22942	0.344124	-0.445062	0.903902	CLBP3_S2
right	paracentral	SurfArea	0.385392	0.984065	1444.24	185.011	17	1508.06	234.622	17	0.880718	0.294948	0.344857	-0.380972	0.970868	CLBP3_S2
right	paracentral	GrayVol	0.771206	0.988682	3879.12	470.35	17	3936.35	652.046	17	0.293522	0.0982989	0.343204	-0.574381	0.770979	CLBP3_S2
right	paracentral	ThickAvg	0.475486	0.575476	2.47494	0.121512	17	2.44	0.158045	17	-0.722653	-0.242013	0.34425	-0.916744	0.432718	CLBP3_S2
right	paracentral	MeanCurv	0.223487	0.968417	0.107882	0.00817681	17	0.104647	0.00696367	17	-1.24201	-0.415942	0.346686	-1.09545	0.263563	CLBP3_S2
right	paracentral	GausCurv	0.352127	0.644023	0.0218235	0.0024299	17	0.0227647	0.00330774	17	0.94548	0.316636	0.34514	-0.359837	0.99311	CLBP3_S2
right	pars opercularis	SurfArea	0.897236	0.984065	1353.29	241.882	17	1362.24	146.32	17	0.130407	0.0436727	0.343038	-0.628682	0.716027	CLBP3_S2
right	pars opercularis	GrayVol	0.664751	0.988426	3818.41	762.167	17	3728.59	361.462	17	-0.439047	-0.147035	0.34346	-0.820217	0.526148	CLBP3_S2
right	pars opercularis	ThickAvg	0.0973062	0.189052	2.55429	0.146333	17	2.47488	0.12357	17	-1.70953	-0.572512	0.349953	-1.25842	0.113396	CLBP3_S2
right	pars opercularis	MeanCurv	0.021385	0.290835	0.112118	0.00654678	17	0.119	0.00963068	17	2.43677	0.816063	0.356988	0.116366	1.51576	CLBP3_S2
right	pars opercularis	GausCurv	0.0102685	0.139651	0.0221176	0.00280362	17	0.0244118	0.00200184	17	2.74573	0.919531	0.360668	0.212622	1.62644	CLBP3_S2
right	pars orbitalis	SurfArea	0.893322	0.984065	809.294	122.686	17	804.118	99.3069	17	-0.135219	-0.0452843	0.343041	-0.717645	0.627076	CLBP3_S2
right	pars orbitalis	GrayVol	0.183711	0.988426	2733.59	430.869	17	2544.65	377.886	17	-1.35931	-0.455226	0.347411	-1.13615	0.2257	CLBP3_S2
right	pars orbitalis	ThickAvg	0.0644389	0.151098	2.66406	0.176407	17	2.55624	0.150556	17	-1.91691	-0.641962	0.351721	-1.33133	0.0474109	CLBP3_S2
right	pars orbitalis	MeanCurv	0.10451	0.882099	0.140294	0.0088301	17	0.145588	0.00962457	17	1.67119	0.559672	0.349648	-0.125638	1.24498	CLBP3_S2
right	pars orbitalis	GausCurv	0.0447194	0.276213	0.0302941	0.00431226	17	0.0334118	0.00438832	17	2.0893	0.699697	0.353337	0.00715753	1.39224	CLBP3_S2
right	pars triangularis	SurfArea	0.808945	0.984065	1504.35	273.799	17	1484.29	199.846	17	-0.243984	-0.0817091	0.34314	-0.754264	0.590846	CLBP3_S2
right	pars triangularis	GrayVol	0.353939	0.988426	4120.12	813.048	17	3884	639.042	17	-0.941409	-0.315273	0.345121	-0.991711	0.361165	CLBP3_S2
right	pars triangularis	ThickAvg	0.0148978	0.0779271	2.41588	0.0939813	17	2.32659	0.107651	17	-2.57637	-0.862812	0.358601	-1.56567	-0.159954	CLBP3_S2
right	pars triangularis	MeanCurv	0.0114017	0.25844	0.118706	0.00874475	17	0.126353	0.00782577	17	2.68677	0.899787	0.359935	0.194314	1.60526	CLBP3_S2
right	pars triangularis	GausCurv	0.00297823	0.0675066	0.0226471	0.00314128	17	0.0265294	0.00384249	17	3.22527	1.08013	0.367157	0.3605	1.79975	CLBP3_S2
right	pericalcarine	SurfArea	0.425081	0.984065	1471.65	266.87	17	1548.59	287.965	17	0.808018	0.270601	0.344563	-0.404743	0.945945	CLBP3_S2
right	pericalcarine	GrayVol	0.812775	0.988682	2248.41	390.143	17	2283.71	467.876	17	0.238875	0.0799979	0.343134	-0.592545	0.752541	CLBP3_S2
right	pericalcarine	ThickAvg	0.185022	0.313188	1.72029	0.145492	17	1.66288	0.0956928	17	-1.35933	-0.455233	0.347411	-1.13616	0.225693	CLBP3_S2
right	pericalcarine	MeanCurv	0.00818678	0.25844	0.129471	0.00755908	17	0.135706	0.00492144	17	2.8502	0.954517	0.362002	0.244993	1.66404	CLBP3_S2
right	pericalcarine	GausCurv	0.00523677	0.0890251	0.0304706	0.00306426	17	0.0335882	0.00300123	17	2.99693	1.00366	0.363952	0.290313	1.717	CLBP3_S2
right	postcentral	SurfArea	0.0951001	0.984065	3681.29	506.783	17	3962.41	443.655	17	1.72087	0.576311	0.350045	-0.109777	1.2624	CLBP3_S2
right	postcentral	GrayVol	0.616622	0.988426	8857	994.647	17	9074.41	1464.94	17	0.506249	0.16954	0.343613	-0.503941	0.843021	CLBP3_S2
right	postcentral	ThickAvg	0.0163593	0.0786371	2.16371	0.121908	17	2.057	0.123594	17	-2.53432	-0.848732	0.358107	-1.55062	-0.146843	CLBP3_S2
right	postcentral	MeanCurv	0.287973	0.968417	0.107588	0.00546648	17	0.105765	0.00429432	17	-1.08158	-0.362215	0.345798	-1.03998	0.31555	CLBP3_S2
right	postcentral	GausCurv	0.0487435	0.276213	0.0208824	0.00199632	17	0.0221765	0.00166716	17	2.05151	0.68704	0.352971	-0.00478297	1.37886	CLBP3_S2
right	posterior cingulate	SurfArea	0.638047	0.984065	1179.12	136.459	17	1200.47	125.44	17	0.474984	0.15907	0.343539	-0.514267	0.832407	CLBP3_S2
right	posterior cingulate	GrayVol	0.818458	0.988682	3054.06	412.777	17	3086.35	400.806	17	0.231427	0.0775037	0.343126	-0.595023	0.750031	CLBP3_S2
right	posterior cingulate	ThickAvg	0.971877	0.971877	2.346	0.0894071	17	2.34476	0.111975	17	-0.0355451	-0.0119039	0.343	-0.684184	0.660377	CLBP3_S2
right	posterior cingulate	MeanCurv	0.943167	0.968417	0.130941	0.00720651	17	0.131118	0.00711409	17	0.0718524	0.024063	0.34301	-0.648236	0.696362	CLBP3_S2
right	posterior cingulate	GausCurv	0.785363	0.84818	0.0277059	0.00271027	17	0.0274118	0.00348315	17	-0.274773	-0.0920201	0.343179	-0.76465	0.58061	CLBP3_S2
right	precentral	SurfArea	0.725376	0.984065	4645.65	528.594	17	4711.53	555.074	17	0.354391	0.118684	0.343299	-0.554182	0.79155	CLBP3_S2
right	precentral	GrayVol	0.983686	0.988682	12561.6	1624.31	17	12573.4	1687.15	17	0.0206085	0.00690168	0.342998	-0.665375	0.679178	CLBP3_S2
right	precentral	ThickAvg	0.853072	0.892445	2.50018	0.22811	17	2.48871	0.108259	17	-0.187308	-0.0627284	0.343082	-0.735168	0.609711	CLBP3_S2
right	precentral	MeanCurv	0.107271	0.882099	0.104765	0.00381657	17	0.107765	0.00635934	17	1.66777	0.558527	0.349621	-0.12673	1.24378	CLBP3_S2
right	precentral	GausCurv	0.000886054	0.0301258	0.0202941	0.00175943	17	0.0235882	0.00314362	17	3.77017	1.26261	0.375621	0.526393	1.99883	CLBP3_S2
right	precuneus	SurfArea	0.833563	0.984065	3861.06	676.456	17	3816.24	550.347	17	-0.211928	-0.0709735	0.343105	-0.74346	0.601513	CLBP3_S2
right	precuneus	GrayVol	0.720242	0.988682	9837	1687.5	17	9627.76	1689.21	17	-0.36131	-0.121001	0.343311	-0.79389	0.551888	CLBP3_S2
right	precuneus	ThickAvg	0.482384	0.575476	2.41735	0.0754428	17	2.39706	0.0903192	17	-0.711021	-0.238117	0.344211	-0.91277	0.436535	CLBP3_S2
right	precuneus	MeanCurv	0.332189	0.968417	0.121235	0.00709339	17	0.123588	0.00683793	17	0.984657	0.329757	0.34532	-0.347071	1.00658	CLBP3_S2
right	precuneus	GausCurv	0.0984074	0.318652	0.0245294	0.00237481	17	0.0261176	0.00301833	17	1.70507	0.571021	0.349917	-0.114817	1.25686	CLBP3_S2
right	rostral anterior cingulate	SurfArea	0.917831	0.985342	618.941	122.58	17	614.529	124.801	17	-0.103984	-0.0348237	0.343023	-0.707149	0.637502	CLBP3_S2
right	rostral anterior cingulate	GrayVol	0.457559	0.988426	1898.24	373.691	17	1795.76	419.433	17	-0.752101	-0.251875	0.344354	-0.92681	0.42306	CLBP3_S2
right	rostral anterior cingulate	ThickAvg	0.246287	0.35633	2.61065	0.137253	17	2.55529	0.136026	17	-1.18105	-0.395528	0.346335	-1.07434	0.283288	CLBP3_S2
right	rostral anterior cingulate	MeanCurv	0.647792	0.968417	0.13	0.0105712	17	0.131706	0.010993	17	0.461182	0.154448	0.343508	-0.518828	0.827724	CLBP3_S2
right	rostral anterior cingulate	GausCurv	0.526008	0.710077	0.0273529	0.00430031	17	0.0282353	0.00370016	17	0.64128	0.214762	0.343984	-0.459448	0.888971	CLBP3_S2
right	rostral middle frontal	SurfArea	0.344914	0.984065	5672.76	985.023	17	5356.29	939.253	17	-0.9587	-0.321064	0.3452	-0.997656	0.355528	CLBP3_S2
right	rostral middle frontal	GrayVol	0.125863	0.988426	15186.6	2752.81	17	13778.3	2462.42	17	-1.57219	-0.526519	0.348889	-1.21034	0.157304	CLBP3_S2
right	rostral middle frontal	ThickAvg	0.0414484	0.11274	2.28929	0.104274	17	2.222	0.0779014	17	-2.13168	-0.71389	0.353754	-1.40725	-0.0205326	CLBP3_S2
right	rostral middle frontal	MeanCurv	0.453077	0.968417	0.135118	0.00735597	17	0.137118	0.00798344	17	0.759622	0.254394	0.344382	-0.420594	0.929382	CLBP3_S2
[truncated: 721 more rows]

## Sheet: ICV_S
Region	p_value	Mean_Group1	SD_Group1	N_Group1	Mean_Group2	SD_Group2	N_Group2	t_statistic	Hedges_g	SE_Hedges_g	CI_lower	CI_upper	study
lh_bankssts_GrayVol	0.0104237	161.513	299.435	20	-57.6832	346.165	56	2.69345	-0.648069	0.265745	-1.16893	-0.127209	OA
lh_caudalanteriorcingulate_GrayVol	0.393719	59.8928	382.589	20	-21.3903	287.552	56	0.866714	-0.255658	0.261318	-0.767841	0.256526	OA
lh_caudalmiddlefrontal_GrayVol	0.979853	4.08795	814.426	20	-1.45998	899.463	56	0.0254258	-0.00625161	0.260495	-0.516821	0.504318	OA
lh_cuneus_GrayVol	0.486788	60.928	424.305	20	-21.76	522.86	56	0.701765	-0.163886	0.260833	-0.675119	0.347346	OA
lh_entorhinal_GrayVol	0.00324449	154.892	236.36	20	-55.3185	314.905	56	3.11155	-0.701223	0.266631	-1.22382	-0.178626	OA
lh_fusiform_GrayVol	0.504455	105.498	817.624	20	-37.6779	805.458	56	0.674859	-0.175266	0.260882	-0.686594	0.336062	OA
lh_inferiorparietal_GrayVol	0.0114911	718.203	1481.38	20	-256.501	1017.58	56	2.72209	-0.835619	0.269167	-1.36319	-0.308051	OA
lh_inferiortemporal_GrayVol	0.000962197	934.391	1353.08	20	-333.711	1306.69	56	3.63009	-0.95181	0.271693	-1.48433	-0.419291	OA
lh_isthmuscingulate_GrayVol	0.168624	94.8841	366.569	20	-33.8872	298.641	56	1.41249	-0.40149	0.262522	-0.916032	0.113053	OA
lh_lateraloccipital_GrayVol	0.0831693	387.22	1080.45	20	-138.293	1274.29	56	1.77793	-0.423782	0.262752	-0.938776	0.0912126	OA
lh_lateralorbitofrontal_GrayVol	0.0148947	293.482	588.771	20	-104.815	619.669	56	2.5609	-0.644315	0.265685	-1.16506	-0.123573	OA
lh_lingual_GrayVol	0.0561857	275.355	676.088	20	-98.341	865.865	56	1.96295	-0.45036	0.263043	-0.965924	0.0652042	OA
lh_medialorbitofrontal_GrayVol	0.997515	-0.346283	584.457	20	0.123672	546.293	56	-0.00313941	0.000836133	0.260494	-0.509732	0.511404	OA
lh_middletemporal_GrayVol	0.00336445	591.952	910.08	20	-211.411	1200.42	56	3.10032	-0.701852	0.266642	-1.22447	-0.179234	OA
lh_parahippocampal_GrayVol	0.0344925	92.4425	223.417	20	-33.0152	200.592	56	2.21287	-0.600804	0.265013	-1.12023	-0.0813783	OA
lh_paracentral_GrayVol	0.0763084	139.144	406.88	20	-49.6944	359.63	56	1.83528	-0.502018	0.263657	-1.01879	0.0147506	OA
lh_parsopercularis_GrayVol	0.745313	-39.3361	564.441	20	14.0486	776.193	56	-0.326782	0.0726122	0.260561	-0.438087	0.583311	OA
lh_parsorbitalis_GrayVol	0.0381498	127.169	317.152	20	-45.4175	268.727	56	2.17115	-0.605882	0.265089	-1.12546	-0.0863069	OA
lh_parstriangularis_GrayVol	0.837946	19.6272	474.618	20	-7.00971	553.618	56	0.205899	-0.049333	0.260525	-0.559962	0.461296	OA
lh_pericalcarine_GrayVol	0.560536	-43.2306	356.146	20	15.4395	452.661	56	-0.586673	0.135069	0.260724	-0.37595	0.646089	OA
lh_postcentral_GrayVol	0.138563	286.884	978.333	20	-102.459	1005.81	56	1.51641	-0.385835	0.262367	-0.900075	0.128405	OA
lh_posteriorcingulate_GrayVol	0.74243	27.3168	435.299	20	-9.75598	412.088	56	0.3315	-0.087753	0.260591	-0.598512	0.423006	OA
lh_precentral_GrayVol	0.793128	55.6812	1092	20	-19.8861	1112.86	56	0.264315	-0.0675362	0.260552	-0.578217	0.443145	OA
lh_precuneus_GrayVol	0.438129	143.975	954.153	20	-51.4197	960.953	56	0.78466	-0.201632	0.261007	-0.713206	0.309942	OA
lh_rostralanteriorcingulate_GrayVol	0.241668	97.8854	438.156	20	-34.9591	394.743	56	1.19387	-0.323611	0.261813	-0.836764	0.189543	OA
lh_rostralmiddlefrontal_GrayVol	0.505109	-175.364	1238	20	62.6299	1653.67	56	-0.671899	0.151245	0.260783	-0.359889	0.662379	OA
lh_superiorfrontal_GrayVol	0.665976	157.748	1836.73	20	-56.3384	2026.43	56	0.435185	-0.107054	0.260639	-0.617906	0.403798	OA
lh_superiorparietal_GrayVol	0.740254	-86.3692	1291.45	20	30.8462	1493.45	56	-0.33392	0.0803328	0.260576	-0.430395	0.591061	OA
lh_superiortemporal_GrayVol	0.105159	393.98	1257.08	20	-140.707	1150.15	56	1.66899	-0.449077	0.263028	-0.964613	0.0664586	OA
lh_supramarginal_GrayVol	0.314127	226.658	1014.59	20	-80.9495	1497.29	56	1.0169	-0.219137	0.2611	-0.730892	0.292619	OA
lh_frontalpole_GrayVol	0.9421	-1.8528	122.283	20	0.661715	156.414	56	-0.0730601	0.0167717	0.260498	-0.493804	0.527347	OA
lh_temporalpole_GrayVol	0.597782	41.4921	417.841	20	-14.8186	368.345	56	0.533222	-0.146039	0.260763	-0.657135	0.365057	OA
lh_transversetemporal_GrayVol	0.417882	30.2168	184.911	20	-10.7917	211.321	56	0.81902	-0.198138	0.260989	-0.709677	0.313401	OA
lh_insula_GrayVol	0.0214601	264.265	560.583	20	-94.3803	604.687	56	2.40479	-0.597966	0.264971	-1.11731	-0.0786234	OA
rh_bankssts_GrayVol	0.549966	-28.8187	233.215	20	10.2924	288.937	56	-0.602763	0.140415	0.260743	-0.370641	0.651471	OA
rh_caudalanteriorcingulate_GrayVol	0.602551	-39.7266	393.318	20	14.1881	394.808	56	-0.525693	0.135301	0.260725	-0.37572	0.646322	OA
rh_caudalmiddlefrontal_GrayVol	0.828728	-39.9325	914.551	20	14.2616	1060.67	56	-0.217807	0.0523273	0.260529	-0.458309	0.562963	OA
rh_cuneus_GrayVol	0.878119	17.3885	603.586	20	-6.21018	532.667	56	0.154658	-0.042336	0.260517	-0.552949	0.468277	OA
rh_entorhinal_GrayVol	0.00294333	162.911	250.248	20	-58.1823	314.875	56	3.15793	-0.730419	0.267146	-1.25403	-0.206812	OA
rh_fusiform_GrayVol	0.147892	263.492	916.96	20	-94.1043	956.808	56	1.47989	-0.373874	0.262253	-0.88789	0.140143	OA
rh_inferiorparietal_GrayVol	0.0154165	968.179	2043.45	20	-345.778	1701.38	56	2.57453	-0.724389	0.267038	-1.24778	-0.200994	OA
rh_inferiortemporal_GrayVol	0.023976	576.517	1284.07	20	-205.899	1219.45	56	2.36991	-0.626399	0.265403	-1.14659	-0.10621	OA
rh_isthmuscingulate_GrayVol	0.334175	45.8583	219.79	20	-16.3779	304.119	56	0.975905	-0.216259	0.261084	-0.727983	0.295466	OA
rh_lateraloccipital_GrayVol	0.125143	473.915	1612.16	20	-169.255	1426.73	56	1.57717	-0.431156	0.262831	-0.946304	0.0839931	OA
rh_lateralorbitofrontal_GrayVol	0.0139667	311.652	626.053	20	-111.304	625.578	56	2.59402	-0.669098	0.266087	-1.19063	-0.147567	OA
rh_lingual_GrayVol	0.115232	301.291	982.573	20	-107.604	931.837	56	1.61911	-0.428237	0.2628	-0.943324	0.0868501	OA
rh_medialorbitofrontal_GrayVol	0.234282	138.096	602.172	20	-49.3201	568.299	56	1.21235	-0.321405	0.261795	-0.834524	0.191714	OA
rh_middletemporal_GrayVol	0.00121736	659.786	955.967	20	-235.638	1042.34	56	3.50958	-0.868206	0.269845	-1.3971	-0.33931	OA
rh_parahippocampal_GrayVol	0.578303	25.0498	244.118	20	-8.94637	194.316	56	0.562405	-0.161593	0.260824	-0.672807	0.349621	OA
rh_paracentral_GrayVol	0.629561	-43.0617	481.179	20	15.3792	395.288	56	-0.487569	0.138051	0.260735	-0.372989	0.64909	OA
rh_parsopercularis_GrayVol	0.347687	157.918	937.508	20	-56.3993	587.348	56	0.957437	-0.305536	0.26167	-0.818409	0.207338	OA
rh_parsorbitalis_GrayVol	0.261121	67.5045	302.284	20	-24.1087	323.455	56	1.14186	-0.285025	0.261518	-0.7976	0.227551	OA
rh_parstriangularis_GrayVol	0.799326	-31.428	572.885	20	11.2243	799.736	56	-0.25567	0.0564357	0.260534	-0.454211	0.567083	OA
rh_pericalcarine_GrayVol	0.880154	-18.7913	680.609	20	6.7112	524.959	56	-0.152183	0.0443641	0.260519	-0.466253	0.554981	OA
rh_postcentral_GrayVol	0.031429	450.001	1018.27	20	-160.715	1127.3	56	2.23693	-0.54938	0.264278	-1.06736	-0.0313953	OA
rh_posteriorcingulate_GrayVol	0.483332	51.7839	335.067	20	-18.4943	489.973	56	0.706303	-0.1528	0.260789	-0.663946	0.358345	OA
rh_precentral_GrayVol	0.396123	281.863	1672.54	20	-100.666	1810.42	56	0.858805	-0.213192	0.261067	-0.724884	0.2985	OA
rh_precuneus_GrayVol	0.00401065	446.304	614.437	20	-159.394	1113.23	56	2.99109	-0.59421	0.264915	-1.11344	-0.0749761	OA
rh_rostralanteriorcingulate_GrayVol	0.0414735	150.482	359.262	20	-53.7437	402.999	56	2.11165	-0.515378	0.263827	-1.03248	0.00172273	OA
rh_rostralmiddlefrontal_GrayVol	0.207997	-523.29	2058.57	20	186.889	2310.54	56	-1.28128	0.312628	0.261725	-0.200354	0.825609	OA
rh_superiorfrontal_GrayVol	0.358483	-418.75	2322.24	20	149.553	2404.62	56	-0.930654	0.235984	0.261196	-0.275961	0.747929	OA
rh_superiorparietal_GrayVol	0.0630376	515.279	1171.4	20	-184.028	1941.83	56	1.89666	-0.389707	0.262405	-0.904021	0.124606	OA
rh_superiortemporal_GrayVol	0.158548	290.062	1051.34	20	-103.594	1037.07	56	1.44252	-0.374394	0.262258	-0.88842	0.139632	OA
rh_supramarginal_GrayVol	0.0170579	554.305	1070.02	20	-197.966	1394.37	56	2.48062	-0.564651	0.26449	-1.08305	-0.046252	OA
rh_frontalpole_GrayVol	0.507758	-21.4215	171.976	20	7.65054	150.029	56	-0.670366	0.184513	0.260924	-0.326897	0.695923	OA
rh_temporalpole_GrayVol	0.639244	31.8422	348.608	20	-11.3722	356.7	56	0.472962	-0.120615	0.260678	-0.631543	0.390313	OA
rh_transversetemporal_GrayVol	0.111312	34.1089	104.159	20	-12.1818	121.744	56	1.62938	-0.390021	0.262408	-0.904341	0.124298	OA
rh_insula_GrayVol	0.0220823	219.334	428.797	20	-78.3336	609.455	56	2.36616	-0.51821	0.263863	-1.03538	-0.00103799	OA
lh_bankssts_GrayVol	0.331271	-50.5759	339.383	20	50.5759	309.929	20	0.984246	0.305062	0.318062	-0.318339	0.928463	FM
lh_caudalanteriorcingulate_GrayVol	0.673351	25.6965	367.729	20	-25.6965	396.773	20	-0.424856	-0.131682	0.31657	-0.75216	0.488796	FM
lh_caudalmiddlefrontal_GrayVol	0.776152	-32.6022	622.477	20	32.6022	805.285	20	0.286497	0.0887984	0.316384	-0.531313	0.70891	FM
lh_cuneus_GrayVol	0.241023	-89.2837	421.984	20	89.2837	520.452	20	1.19185	0.369409	0.318913	-0.255661	0.994479	FM
lh_entorhinal_GrayVol	0.00760143	148.1	283.178	20	-148.1	372.544	20	-2.83073	-0.87737	0.331092	-1.52631	-0.228429	FM
lh_fusiform_GrayVol	0.00410973	446.343	754.644	20	-446.343	1056.5	20	-3.07486	-0.953039	0.333697	-1.60708	-0.298993	FM
lh_inferiorparietal_GrayVol	0.462717	-189.181	1340.43	20	189.181	1842.6	20	0.742605	0.230167	0.317273	-0.391689	0.852022	FM
lh_inferiortemporal_GrayVol	0.000273158	781.828	1267.95	20	-781.828	1195.59	20	-4.01259	-1.24368	0.345448	-1.92076	-0.566605	FM
lh_isthmuscingulate_GrayVol	0.855993	-10.384	370.969	20	10.384	347.494	20	0.182721	0.0566334	0.316291	-0.563297	0.676564	FM
lh_lateraloccipital_GrayVol	0.264383	-235.183	1342.7	20	235.183	1282.56	20	1.13287	0.351126	0.318655	-0.273438	0.97569	FM
lh_lateralorbitofrontal_GrayVol	0.608972	55.0313	662.844	20	-55.0313	686.444	20	-0.51582	-0.159876	0.316733	-0.780672	0.46092	FM
lh_lingual_GrayVol	0.743429	44.2275	858.692	20	-44.2275	837.932	20	-0.329712	-0.102193	0.316434	-0.722403	0.518018	FM
lh_medialorbitofrontal_GrayVol	0.49711	-55.0427	528.615	20	55.0427	485.897	20	0.685675	0.212522	0.317119	-0.409032	0.834075	FM
lh_middletemporal_GrayVol	0.137559	263.325	1071.78	20	-263.325	1123.27	20	-1.51701	-0.470189	0.320567	-1.0985	0.158123	FM
lh_parahippocampal_GrayVol	0.270438	46.8049	233.815	20	-46.8049	291.991	20	-1.11914	-0.346872	0.318597	-0.971322	0.277578	FM
lh_paracentral_GrayVol	0.412013	-54.3497	436.171	20	54.3497	391.308	20	0.829588	0.257127	0.317532	-0.365236	0.879489	FM
lh_parsopercularis_GrayVol	0.386989	-86.1042	568.938	20	86.1042	671	20	0.875424	0.271333	0.31768	-0.351318	0.893985	FM
lh_parsorbitalis_GrayVol	0.701677	21.7591	371.573	20	-21.7591	340.833	20	-0.385984	-0.119634	0.316511	-0.739994	0.500727	FM
lh_parstriangularis_GrayVol	0.873364	-11.5386	462.949	20	11.5386	446.446	20	0.160468	0.0497362	0.316277	-0.570166	0.669638	FM
lh_pericalcarine_GrayVol	0.348761	54.1757	346.235	20	-54.1757	375.434	20	-0.948792	-0.294073	0.317932	-0.917221	0.329074	FM
lh_postcentral_GrayVol	0.46832	-117.704	905.622	20	117.704	1115.07	20	0.732875	0.227151	0.317246	-0.394651	0.848953	FM
lh_posteriorcingulate_GrayVol	0.427917	-48.6872	429.999	20	48.6872	331.668	20	0.8019	0.248545	0.317446	-0.37365	0.87074	FM
lh_precentral_GrayVol	0.542384	-111.986	990.372	20	111.986	1292.54	20	0.615127	0.190656	0.316945	-0.430557	0.811868	FM
lh_precuneus_GrayVol	0.261056	-169.67	976.077	20	169.67	903.505	20	1.14099	0.353644	0.31869	-0.270988	0.978276	FM
lh_rostralanteriorcingulate_GrayVol	0.830778	-14.7068	438.956	20	14.7068	425.452	20	0.215181	0.0666944	0.316316	-0.553284	0.686673	FM
lh_rostralmiddlefrontal_GrayVol	0.600407	-130.246	1044.55	20	130.246	1935.96	20	0.52958	0.164141	0.31676	-0.456709	0.78499	FM
lh_superiorfrontal_GrayVol	0.864324	61.442	2172.64	20	-61.442	2341.66	20	-0.17204	-0.0533231	0.316284	-0.67324	0.566593	FM
lh_superiorparietal_GrayVol	0.558242	-128.586	1255.83	20	128.586	1487.41	20	0.590813	0.18312	0.31689	-0.437985	0.804224	FM
lh_superiortemporal_GrayVol	0.680928	-82.7821	1436.21	20	82.7821	1061.06	20	0.414653	0.12852	0.316554	-0.491926	0.748966	FM
lh_supramarginal_GrayVol	0.704668	-95.0577	1468.53	20	95.0577	1672.94	20	0.381941	0.118381	0.316505	-0.501968	0.73873	FM
lh_frontalpole_GrayVol	0.801119	6.26225	155.99	20	-6.26225	156.275	20	-0.253668	-0.0786233	0.31635	-0.698669	0.541423	FM
lh_temporalpole_GrayVol	0.239057	68.2821	296.646	20	-68.2821	414.535	20	-1.19812	-0.371351	0.318942	-0.996477	0.253775	FM
lh_transversetemporal_GrayVol	0.49738	-17.9398	152.776	20	17.9398	177.415	20	0.685341	0.212418	0.317118	-0.409134	0.83397	FM
lh_insula_GrayVol	0.698231	-43.4521	629.101	20	43.4521	770.302	20	0.390777	0.121119	0.316518	-0.499255	0.741494	FM
rh_bankssts_GrayVol	0.914462	4.48656	239.306	20	-4.48656	283.571	20	-0.108149	-0.0335203	0.31625	-0.65337	0.58633	FM
rh_caudalanteriorcingulate_GrayVol	0.708337	-22.7383	415.159	20	22.7383	344.459	20	0.377007	0.116851	0.316498	-0.503484	0.737187	FM
rh_caudalmiddlefrontal_GrayVol	0.694426	64.2933	908.043	20	-64.2933	1133.25	20	-0.395998	-0.122738	0.316525	-0.743127	0.497652	FM
rh_cuneus_GrayVol	0.465664	-61.0294	409.088	20	61.0294	616.099	20	0.738104	0.228772	0.31726	-0.393059	0.850602	FM
rh_entorhinal_GrayVol	0.00908152	145.743	342.249	20	-145.743	327.982	20	-2.74995	-0.852332	0.330274	-1.49967	-0.204995	FM
rh_fusiform_GrayVol	0.0108628	366.867	957.192	20	-366.867	759.272	20	-2.68575	-0.832435	0.329639	-1.47853	-0.186342	FM
rh_inferiorparietal_GrayVol	0.61639	152.818	1767.01	20	-152.818	2048.73	20	-0.505213	-0.156588	0.316712	-0.777344	0.464167	FM
rh_inferiortemporal_GrayVol	0.0149621	423.812	1094.5	20	-423.812	1006.01	20	-2.5499	-0.790329	0.328341	-1.43388	-0.14678	FM
rh_isthmuscingulate_GrayVol	0.27505	-47.8074	287.311	20	47.8074	257.836	20	1.10766	0.343314	0.318549	-0.281041	0.96767	FM
rh_lateraloccipital_GrayVol	0.190589	-297.518	1310.83	20	297.518	1505.46	20	1.33309	0.413185	0.319584	-0.2132	1.03957	FM
rh_lateralorbitofrontal_GrayVol	0.147824	157.263	637.062	20	-157.263	707.296	20	-1.47768	-0.458	0.320347	-1.08588	0.16988	FM
rh_lingual_GrayVol	0.727036	48.3475	1010.22	20	-48.3475	699.166	20	-0.351982	-0.109095	0.316463	-0.729362	0.511172	FM
rh_medialorbitofrontal_GrayVol	0.498229	-44.7957	395.037	20	44.7957	432.643	20	0.683889	0.211968	0.317115	-0.409577	0.833512	FM
rh_middletemporal_GrayVol	0.19541	205.798	988.371	20	-205.798	986.788	20	-1.31795	-0.408493	0.319509	-1.03473	0.217744	FM
rh_parahippocampal_GrayVol	0.804493	8.48985	221.627	20	-8.48985	208.989	20	-0.249277	-0.0772623	0.316346	-0.6973	0.542775	FM
rh_paracentral_GrayVol	0.657629	-31.2851	395.427	20	31.2851	485.582	20	0.446843	0.138497	0.316607	-0.482052	0.759046	FM
rh_parsopercularis_GrayVol	0.0271057	-221.397	373.412	20	221.397	761.865	20	2.33394	0.723392	0.326407	0.0836356	1.36315	FM
rh_parsorbitalis_GrayVol	0.65775	22.9232	337.091	20	-22.9232	311.741	20	-0.446551	-0.138406	0.316606	-0.758954	0.482142	FM
rh_parstriangularis_GrayVol	0.178112	-132.818	499.529	20	132.818	705.046	20	1.37484	0.426125	0.319796	-0.200676	1.05293	FM
rh_pericalcarine_GrayVol	0.180531	87.8584	423.356	20	-87.8584	390.523	20	-1.36436	-0.422878	0.319743	-1.04957	0.203818	FM
rh_postcentral_GrayVol	0.424965	-143.072	984.779	20	143.072	1242.93	20	0.806973	0.250117	0.317462	-0.372108	0.872342	FM
rh_posteriorcingulate_GrayVol	0.469051	-50.9793	432.021	20	50.9793	449.505	20	0.731363	0.226682	0.317242	-0.395111	0.848476	FM
rh_precentral_GrayVol	0.988457	3.68129	856.691	20	-3.68129	2084.18	20	-0.014612	-0.00452892	0.316228	-0.624336	0.615278	FM
rh_precuneus_GrayVol	0.698902	-64.5405	804.817	20	64.5405	1241.19	20	0.390235	0.120952	0.316517	-0.499421	0.741324	FM
rh_rostralanteriorcingulate_GrayVol	0.980287	-1.51076	353.585	20	1.51076	412.378	20	0.0248756	0.00771006	0.316229	-0.612099	0.627519	FM
rh_rostralmiddlefrontal_GrayVol	0.135114	-511.566	1335.57	20	511.566	2657.05	20	1.53862	0.476887	0.320691	-0.151668	1.10544	FM
rh_superiorfrontal_GrayVol	0.0651032	-615.476	2051.26	20	615.476	2047.22	20	1.89954	0.588753	0.323006	-0.0443385	1.22185	FM
rh_superiorparietal_GrayVol	0.616085	155.475	1191.19	20	-155.475	2469.55	20	-0.507185	-0.1572	0.316716	-0.777963	0.463563	FM
rh_superiortemporal_GrayVol	0.698399	-66.2385	1058.83	20	66.2385	1086.96	20	0.390432	0.121012	0.316517	-0.499361	0.741386	FM
rh_supramarginal_GrayVol	0.580346	133.066	1186.32	20	-133.066	1770.94	20	-0.558359	-0.173061	0.316819	-0.794026	0.447905	FM
rh_frontalpole_GrayVol	0.573715	-13.2769	149.976	20	13.2769	145.927	20	0.5675	0.175894	0.316839	-0.44511	0.796898	FM
rh_temporalpole_GrayVol	0.514301	50.6372	472.155	20	-50.6372	500.358	20	-0.658342	-0.20405	0.31705	-0.825467	0.417367	FM
rh_transversetemporal_GrayVol	0.525917	-13.8708	140.165	20	13.8708	133.839	20	0.640162	0.198415	0.317005	-0.422915	0.819745	FM
rh_insula_GrayVol	0.801369	24.7997	619.243	20	-24.7997	618.981	20	-0.253343	-0.0785223	0.31635	-0.698568	0.541523	FM
lh_bankssts_GrayVol	0.7014	13.8175	302.927	33	-13.8175	279.487	33	-0.385166	-0.0937058	0.246318	-0.576489	0.389078	FM2
lh_caudalanteriorcingulate_GrayVol	0.600129	-26.9775	458.346	33	26.9775	368.618	33	0.526958	0.128202	0.246436	-0.354812	0.611216	FM2
lh_caudalmiddlefrontal_GrayVol	0.666398	-40.2451	789.168	33	40.2451	718.962	33	0.433118	0.105372	0.246354	-0.377482	0.588225	FM2
lh_cuneus_GrayVol	0.79179	13.9422	411.477	33	-13.9422	442.487	33	-0.265099	-0.064495	0.246247	-0.547139	0.418149	FM2
lh_entorhinal_GrayVol	0.992594	-0.368651	303.391	33	0.368651	338.407	33	0.00931911	0.00226722	0.246183	-0.480252	0.484786	FM2
lh_fusiform_GrayVol	0.742786	-36.7796	872.091	33	36.7796	939.756	33	0.329598	0.0801869	0.246282	-0.402526	0.562899	FM2
lh_inferiorparietal_GrayVol	0.201787	254.821	1849.28	33	-254.821	1312.01	33	-1.29119	-0.314129	0.247697	-0.799614	0.171356	FM2
lh_inferiortemporal_GrayVol	0.749626	-50.4911	1170.36	33	50.4911	1380.34	33	0.320547	0.0779849	0.246277	-0.404717	0.560687	FM2
lh_isthmuscingulate_GrayVol	0.5935	-19.4964	289.117	33	19.4964	301.251	33	0.536465	0.130515	0.246445	-0.352517	0.613547	FM2
lh_lateraloccipital_GrayVol	0.588332	95.7937	1361.22	33	-95.7937	1496.6	33	-0.544025	-0.132354	0.246452	-0.615401	0.350693	FM2
lh_lateralorbitofrontal_GrayVol	0.87878	12.264	701.912	33	-12.264	594.844	33	-0.153144	-0.0372578	0.246204	-0.519818	0.445303	FM2
lh_lingual_GrayVol	0.364458	-98.9363	860.498	33	98.9363	898.984	33	0.913416	0.222222	0.246942	-0.261784	0.706228	FM2
lh_medialorbitofrontal_GrayVol	0.500496	-38.7372	526.019	33	38.7372	392.897	33	0.677866	0.164916	0.246601	-0.318422	0.648254	FM2
lh_middletemporal_GrayVol	0.938681	-8.86969	957.255	33	8.86969	908.105	33	0.0772319	0.0187895	0.246188	-0.46374	0.501319	FM2
lh_parahippocampal_GrayVol	0.903377	3.91578	249.198	33	-3.91578	272.3	33	-0.121883	-0.0296525	0.246197	-0.512198	0.452893	FM2
lh_paracentral_GrayVol	0.595706	-25.477	398.684	33	25.477	377.289	33	0.53326	0.129735	0.246442	-0.353291	0.612761	FM2
lh_parsopercularis_GrayVol	0.890675	-10.8443	722.456	33	10.8443	541	33	0.138041	0.0335836	0.2462	-0.448969	0.516136	FM2
lh_parsorbitalis_GrayVol	0.395752	-24.1261	240.077	33	24.1261	217.849	33	0.855034	0.208018	0.246848	-0.275803	0.69184	FM2
lh_parstriangularis_GrayVol	0.322728	-56.1947	426.737	33	56.1947	487.333	33	0.996702	0.242484	0.247086	-0.241804	0.726773	FM2
lh_pericalcarine_GrayVol	0.889614	6.41335	414.27	33	-6.41335	328.439	33	-0.139376	-0.0339083	0.246201	-0.516462	0.448645	FM2
lh_postcentral_GrayVol	0.754249	-40.7842	1159.89	33	40.7842	935.517	33	0.314448	0.0765011	0.246273	-0.406194	0.559196	FM2
lh_posteriorcingulate_GrayVol	0.43083	-34.718	400.253	33	34.718	304.488	33	0.793148	0.192962	0.246755	-0.290678	0.676602	FM2
lh_precentral_GrayVol	0.991331	-1.77504	1604.88	33	1.77504	956.092	33	0.0109169	0.00265593	0.246183	-0.479863	0.485175	FM2
lh_precuneus_GrayVol	0.109333	-168.918	768.316	33	168.918	914.834	33	1.62449	0.395217	0.248575	-0.0919897	0.882423	FM2
lh_rostralanteriorcingulate_GrayVol	0.468514	-35.0222	386.62	33	35.0222	393.668	33	0.729244	0.177415	0.246667	-0.306052	0.660882	FM2
lh_rostralmiddlefrontal_GrayVol	0.980988	4.80775	1775.14	33	-4.80775	1475.88	33	-0.0239272	-0.00582116	0.246184	-0.488341	0.476699	FM2
lh_superiorfrontal_GrayVol	0.461441	178.075	2029.58	33	-178.075	1872.11	33	-0.740967	-0.180267	0.246682	-0.663765	0.30323	FM2
lh_superiorparietal_GrayVol	0.0679088	-333.362	1232.62	33	333.362	1650.01	33	1.85961	0.452419	0.249312	-0.0362336	0.941071	FM2
lh_superiortemporal_GrayVol	0.919538	12.604	951.484	33	-12.604	1064.57	33	-0.101421	-0.0246743	0.246192	-0.507211	0.457863	FM2
lh_supramarginal_GrayVol	0.0465536	-383.34	1449.43	33	383.34	1614.2	33	2.03012	0.493901	0.249908	0.00408088	0.983721	FM2
lh_frontalpole_GrayVol	0.945769	1.04091	140.805	33	-1.04091	104.032	33	-0.0683115	-0.0166193	0.246187	-0.499146	0.465908	FM2
lh_temporalpole_GrayVol	0.995861	0.181905	305.112	33	-0.181905	260.637	33	-0.00520817	-0.00126708	0.246183	-0.483786	0.481252	FM2
lh_transversetemporal_GrayVol	0.857822	-4.13653	158.672	33	4.13653	211.164	33	0.179927	0.043774	0.246212	-0.438802	0.52635	FM2
lh_insula_GrayVol	0.658938	33.6333	595.172	33	-33.6333	636.45	33	-0.443456	-0.107887	0.246362	-0.590757	0.374983	FM2
rh_bankssts_GrayVol	0.329007	-30.8928	209.903	33	30.8928	293.155	33	0.984404	0.239492	0.247064	-0.244753	0.723738	FM2
rh_caudalanteriorcingulate_GrayVol	0.345174	-39.5224	338.067	33	39.5224	337.171	33	0.951017	0.23137	0.247005	-0.252761	0.7155	FM2
rh_caudalmiddlefrontal_GrayVol	0.367915	-84.1425	735.395	33	84.1425	771.809	33	0.906814	0.220616	0.246931	-0.263368	0.7046	FM2
rh_cuneus_GrayVol	0.853155	-10.5468	462.732	33	10.5468	459.359	33	0.185844	0.0452133	0.246214	-0.437367	0.527794	FM2
rh_entorhinal_GrayVol	0.93621	2.05892	195.963	33	-2.05892	219.688	33	-0.0803537	-0.019549	0.246189	-0.502079	0.462981	FM2
rh_fusiform_GrayVol	0.278731	-122.132	787.825	33	122.132	1013.61	33	1.09302	0.265917	0.247269	-0.218729	0.750564	FM2
rh_inferiorparietal_GrayVol	0.303659	-180.952	1522.84	33	180.952	1303.45	33	1.03716	0.252326	0.247161	-0.232109	0.736761	FM2
rh_inferiortemporal_GrayVol	0.959067	-7.04303	1044.53	33	7.04303	1172.59	33	0.0515287	0.0125362	0.246185	-0.469987	0.49506	FM2
rh_isthmuscingulate_GrayVol	0.0456725	-70.9261	214.047	33	70.9261	336.009	33	2.04541	0.49762	0.249964	0.0076908	0.98755	FM2
rh_lateraloccipital_GrayVol	0.822772	39.9199	1475.18	33	-39.9199	1408.04	33	-0.224904	-0.0547161	0.246229	-0.537325	0.427893	FM2
rh_lateralorbitofrontal_GrayVol	0.808089	-19.653	686.849	33	19.653	620.661	33	0.24391	0.0593401	0.246237	-0.423285	0.541965	FM2
rh_lingual_GrayVol	0.402945	85.2142	874.044	33	-85.2142	766.719	33	-0.842056	-0.204861	0.246828	-0.688644	0.278922	FM2
rh_medialorbitofrontal_GrayVol	0.937117	4.61654	497.064	33	-4.61654	448.694	33	-0.0792084	-0.0192703	0.246189	-0.5018	0.46326	FM2
rh_middletemporal_GrayVol	0.836167	30.3104	1368.64	33	-30.3104	967.986	33	-0.207737	-0.0505396	0.246222	-0.533135	0.432056	FM2
rh_parahippocampal_GrayVol	0.406915	-23.634	240.587	33	23.634	218.85	33	0.834887	0.203117	0.246817	-0.280644	0.686878	FM2
rh_paracentral_GrayVol	0.808609	-14.3743	452.169	33	14.3743	506.488	33	0.243237	0.0591764	0.246237	-0.423448	0.541801	FM2
rh_parsopercularis_GrayVol	0.356983	59.7577	625.562	33	-59.7577	393.361	33	-0.929095	-0.226037	0.246968	-0.710094	0.25802	FM2
rh_parsorbitalis_GrayVol	0.777223	12.6643	388.402	33	-12.6643	333.649	33	-0.284164	-0.0691334	0.246257	-0.551796	0.413529	FM2
rh_parstriangularis_GrayVol	0.797084	23.1661	883.339	33	-23.1661	529.497	33	-0.258436	-0.062874	0.246244	-0.545512	0.419764	FM2
rh_pericalcarine_GrayVol	0.847382	-8.92807	408.232	33	8.92807	339.17	33	0.193268	0.0470195	0.246217	-0.435566	0.529605	FM2
rh_postcentral_GrayVol	0.922812	11.2071	1059.69	33	-11.2071	792.487	33	-0.097306	-0.0236733	0.246192	-0.506209	0.458862	FM2
rh_posteriorcingulate_GrayVol	0.435701	-31.4394	317.089	33	31.4394	333.92	33	0.784411	0.190837	0.246743	-0.292779	0.674452	FM2
rh_precentral_GrayVol	0.331988	-145.041	1394.79	33	145.041	977.427	33	0.9784	0.238032	0.247053	-0.246193	0.722256	FM2
rh_precuneus_GrayVol	0.114619	-181.04	827.198	33	181.04	1002.47	33	1.60037	0.389349	0.248505	-0.09772	0.876418	FM2
rh_rostralanteriorcingulate_GrayVol	0.847392	-7.99081	362.883	33	7.99081	306.605	33	0.193251	0.0470154	0.246217	-0.43557	0.529601	FM2
rh_rostralmiddlefrontal_GrayVol	0.954512	14.4343	2447.09	33	-14.4343	1544.63	33	-0.0573077	-0.0139422	0.246186	-0.496467	0.468582	FM2
rh_superiorfrontal_GrayVol	0.742045	76.626	1757.89	33	-76.626	2000.27	33	-0.330599	-0.0804304	0.246282	-0.563144	0.402283	FM2
rh_superiorparietal_GrayVol	0.00343339	-474.547	1230.03	33	474.547	1305.54	33	3.03958	0.73949	0.254458	0.240752	1.23823	FM2
rh_superiortemporal_GrayVol	0.676027	41.6021	860.003	33	-41.6021	745.925	33	-0.419853	-0.102145	0.246343	-0.584978	0.380688	FM2
rh_supramarginal_GrayVol	0.507635	-89.5044	1222.7	33	89.5044	940.939	33	0.666514	0.162154	0.246587	-0.321157	0.645465	FM2
rh_frontalpole_GrayVol	0.598324	9.81235	150.938	33	-9.81235	150.187	33	-0.529452	-0.128809	0.246438	-0.611827	0.35421	FM2
rh_temporalpole_GrayVol	0.213066	-39.8405	272.358	33	39.8405	241.32	33	1.2579	0.306029	0.24762	-0.179305	0.791364	FM2
rh_transversetemporal_GrayVol	0.725907	-4.72439	122.9	33	4.72439	92.965	33	0.352232	0.0856934	0.246296	-0.397047	0.568433	FM2
rh_insula_GrayVol	0.670008	-27.4362	550.83	33	27.4362	488.522	33	0.428138	0.10416	0.24635	-0.378685	0.587006	FM2
lh_bankssts_GrayVol	0.82479	-10.0393	336.592	33	11.424	412.772	29	0.222464	0.0566563	0.254581	-0.442323	0.555636	CLBP
lh_caudalanteriorcingulate_GrayVol	0.659418	-18.3451	329.844	33	20.8755	362.864	29	0.44303	0.112046	0.254729	-0.387223	0.611316	CLBP
lh_caudalmiddlefrontal_GrayVol	0.0305197	-268.592	848.673	33	305.639	1139.71	29	2.22482	0.569792	0.259623	0.0609309	1.07865	CLBP
lh_cuneus_GrayVol	0.584637	-33.3327	357.937	33	37.9303	610.781	29	0.550686	0.14292	0.254854	-0.356594	0.642433	CLBP
lh_entorhinal_GrayVol	0.222033	60.1583	425.108	33	-68.456	395.243	29	-1.23399	-0.308671	0.256035	-0.810501	0.193158	CLBP
lh_fusiform_GrayVol	0.471214	-73.6458	1012.2	33	83.8038	682.595	29	0.725385	0.177889	0.255031	-0.321973	0.67775	CLBP
lh_inferiorparietal_GrayVol	0.911611	-20.5183	1492	33	23.3484	1591.53	29	0.111493	0.028141	0.254543	-0.470763	0.527045	CLBP
lh_inferiortemporal_GrayVol	0.699111	-58.0017	1296.19	33	66.0019	1216.46	29	0.388387	0.0972103	0.25468	-0.401963	0.596384	CLBP
lh_isthmuscingulate_GrayVol	0.744594	-11.768	290.024	33	13.3912	312.074	29	0.327345	0.0826692	0.254639	-0.416423	0.581761	CLBP
lh_lateraloccipital_GrayVol	0.0625014	-320.537	1327.19	33	364.749	1491.19	29	1.90025	0.481248	0.258173	-0.0247719	0.987268	CLBP
lh_lateralorbitofrontal_GrayVol	0.0299791	-160.155	634.433	33	182.245	578.009	29	2.2233	0.5554	0.259371	0.0470324	1.06377	CLBP
lh_lingual_GrayVol	0.704435	45.2351	1025.36	33	-51.4745	971.047	29	-0.381165	-0.0954593	0.254675	-0.594622	0.403703	CLBP
lh_medialorbitofrontal_GrayVol	0.848036	11.3963	468.692	33	-12.9682	521.077	29	-0.192501	-0.0487185	0.254568	-0.547672	0.450235	CLBP
lh_middletemporal_GrayVol	0.395745	-112.425	1057.39	33	127.932	1142.71	29	0.855647	0.21615	0.25527	-0.284179	0.716478	CLBP
lh_parahippocampal_GrayVol	0.708902	13.9015	348.407	33	-15.8189	274.513	29	-0.375129	-0.0928477	0.254667	-0.591995	0.4063	CLBP
lh_paracentral_GrayVol	0.154223	74.9403	514.254	33	-85.2769	352.986	29	-1.44402	-0.354478	0.256513	-0.857244	0.148288	CLBP
lh_parsopercularis_GrayVol	0.914029	8.35529	700.983	33	-9.50774	596.21	29	-0.108415	-0.0269632	0.254542	-0.525866	0.471939	CLBP
lh_parsorbitalis_GrayVol	0.00637453	-115.632	323.505	33	131.581	359.033	29	2.83268	0.716819	0.262544	0.202232	1.23141	CLBP
lh_parstriangularis_GrayVol	0.373734	-52.7004	435.079	33	59.9694	539.651	29	0.896968	0.2286	0.255357	-0.2719	0.729099	CLBP
lh_pericalcarine_GrayVol	0.247528	51.8941	377.537	33	-59.0519	369.396	29	-1.16789	-0.293112	0.255888	-0.794652	0.208429	CLBP
lh_postcentral_GrayVol	0.211507	-146.999	963.05	33	167.275	989.858	29	1.26326	0.318073	0.256128	-0.183938	0.820085	CLBP
lh_posteriorcingulate_GrayVol	0.472885	-38.4187	449.592	33	43.7179	444.13	29	0.722416	0.181423	0.255051	-0.318477	0.681324	CLBP
lh_precentral_GrayVol	0.0809676	-241.602	1163.91	33	274.926	1124.48	29	1.7753	0.44519	0.257651	-0.0598065	0.950186	CLBP
lh_precuneus_GrayVol	0.436353	-102.966	1173.2	33	117.168	1038.78	29	0.783608	0.195391	0.255135	-0.304673	0.695455	CLBP
lh_rostralanteriorcingulate_GrayVol	0.489971	-38.6615	513.907	33	43.9941	422.507	29	0.694643	0.172388	0.255001	-0.327413	0.67219	CLBP
lh_rostralmiddlefrontal_GrayVol	0.492378	-123.512	1730.13	33	140.548	1267.17	29	0.690894	0.170244	0.254989	-0.329535	0.670023	CLBP
lh_superiorfrontal_GrayVol	0.453266	-186.152	2108.97	33	211.828	2037.3	29	0.75494	0.189314	0.255098	-0.310678	0.689305	CLBP
lh_superiorparietal_GrayVol	0.848374	41.8052	1947.15	33	-47.5714	1717.82	29	-0.192021	-0.0478688	0.254567	-0.54682	0.451082	CLBP
lh_superiortemporal_GrayVol	0.670458	-68.7472	1498.69	33	78.2295	1204.93	29	0.427636	0.105977	0.254708	-0.393251	0.605205	CLBP
lh_supramarginal_GrayVol	0.506452	-92.3848	1048.69	33	105.127	1250.26	29	0.668754	0.170012	0.254988	-0.329765	0.669788	CLBP
lh_frontalpole_GrayVol	0.523328	16.4796	227.203	33	-18.7526	204.885	29	-0.641989	-0.160268	0.254937	-0.659945	0.339409	CLBP
lh_temporalpole_GrayVol	0.12318	-94.9602	367.149	33	108.058	604.812	29	1.57107	0.407011	0.257141	-0.0969867	0.911008	CLBP
lh_transversetemporal_GrayVol	0.836143	-5.29003	186.555	33	6.01969	235.122	29	0.207844	0.0530237	0.254575	-0.445943	0.551991	CLBP
lh_insula_GrayVol	0.236064	-94.8653	665.399	33	107.95	665.843	29	1.19708	0.300883	0.255961	-0.2008	0.802566	CLBP
rh_bankssts_GrayVol	0.971494	-1.45719	374.68	33	1.65818	308.552	29	0.0358848	0.00890639	0.254532	-0.489976	0.507789	CLBP
rh_caudalanteriorcingulate_GrayVol	0.0616777	-96.8793	459.741	33	110.242	396.665	29	1.90424	0.474028	0.258066	-0.0317812	0.979836	CLBP
rh_caudalmiddlefrontal_GrayVol	0.455256	-99.0482	1063.42	33	112.71	1143.34	29	0.751759	0.189843	0.255101	-0.310155	0.68984	CLBP
rh_cuneus_GrayVol	0.418266	-55.2053	464.775	33	62.8198	645.464	29	0.816157	0.209442	0.255225	-0.290798	0.709682	CLBP
rh_entorhinal_GrayVol	0.129457	69.1404	429.247	33	-78.677	325.61	29	-1.53782	-0.379737	0.256805	-0.883074	0.123601	CLBP
rh_fusiform_GrayVol	0.73779	32.433	851.568	33	-36.9066	771.547	29	-0.336339	-0.0839904	0.254642	-0.583089	0.415108	CLBP
rh_inferiorparietal_GrayVol	0.354477	-213.288	1962.91	33	242.707	1880.94	29	0.933218	0.233896	0.255396	-0.26668	0.734472	CLBP
rh_inferiortemporal_GrayVol	0.785764	-46.0694	1465.1	33	52.4238	1373.78	29	0.27304	0.0683361	0.254604	-0.430689	0.567361	CLBP
rh_isthmuscingulate_GrayVol	0.196695	-50.2769	362.093	33	57.2116	285.156	29	1.3057	0.323162	0.25618	-0.17895	0.825274	CLBP
rh_lateraloccipital_GrayVol	0.16838	-229.665	1208.53	33	261.343	1517.29	29	1.39637	0.356146	0.256532	-0.146656	0.858949	CLBP
rh_lateralorbitofrontal_GrayVol	0.437355	-70.4788	865.632	33	80.2	646.642	29	0.782017	0.192926	0.255119	-0.307108	0.69296	CLBP
rh_lingual_GrayVol	0.818848	-25.0538	903.165	33	28.5095	924.765	29	0.230058	0.0579113	0.254584	-0.441073	0.556895	CLBP
rh_medialorbitofrontal_GrayVol	0.758361	-17.7029	540.574	33	20.1446	422.017	29	0.30906	0.0764514	0.254623	-0.42261	0.575513	CLBP
rh_middletemporal_GrayVol	0.433536	-143.977	1719.48	33	163.836	1349.46	29	0.788517	0.195117	0.255133	-0.304943	0.695178	CLBP
rh_parahippocampal_GrayVol	0.653916	11.1576	207.175	33	-12.6966	208.675	29	-0.450624	-0.113311	0.254734	-0.61259	0.385967	CLBP
rh_paracentral_GrayVol	0.850002	-12.1104	522.328	33	13.7809	546.796	29	0.18996	0.0478872	0.254567	-0.451064	0.546838	CLBP
rh_parsopercularis_GrayVol	0.126008	-89.9399	447.949	33	102.345	517.765	29	1.55328	0.394096	0.256979	-0.109583	0.897775	CLBP
rh_parsorbitalis_GrayVol	0.0402603	-106.737	429.716	33	121.46	425.528	29	2.09721	0.526766	0.258889	0.019343	1.03419	CLBP
rh_parstriangularis_GrayVol	0.904122	-9.06866	597.072	33	10.3195	656.79	29	0.120992	0.0305999	0.254545	-0.468309	0.529509	CLBP
rh_pericalcarine_GrayVol	0.802688	14.3322	490.8	33	-16.3091	469.614	29	-0.250988	-0.0628999	0.254593	-0.561903	0.436103	CLBP
rh_postcentral_GrayVol	0.0690392	-206.61	1074.8	33	235.108	796.26	29	1.85229	0.456738	0.257814	-0.0485777	0.962054	CLBP
rh_posteriorcingulate_GrayVol	0.050541	-102.395	439.93	33	116.518	422.881	29	1.99579	0.500315	0.258466	-0.00627787	1.00691	CLBP
rh_precentral_GrayVol	0.49202	-99.7904	1411	33	113.555	1005.37	29	0.69151	0.170119	0.254989	-0.329659	0.669896	CLBP
rh_precuneus_GrayVol	0.783594	34.7486	1084.47	33	-39.5415	1034.1	29	-0.275881	-0.0691228	0.254606	-0.568151	0.429905	CLBP
rh_rostralanteriorcingulate_GrayVol	0.07025	-77.1229	347.925	33	87.7606	354.278	29	1.84388	0.463984	0.257918	-0.0415361	0.969504	CLBP
rh_rostralmiddlefrontal_GrayVol	0.630878	139.837	3038.5	33	-159.125	1726.49	29	-0.483356	-0.117474	0.254749	-0.616782	0.381834	CLBP
rh_superiorfrontal_GrayVol	0.633899	114.681	2274.58	33	-130.5	1749.28	29	-0.478731	-0.118313	0.254752	-0.617628	0.381001	CLBP
rh_superiorparietal_GrayVol	0.728947	-65.28	1540.4	33	74.2842	1604.31	29	0.348197	0.0877479	0.254652	-0.411371	0.586867	CLBP
rh_superiortemporal_GrayVol	0.648852	68.6212	1225.98	33	-78.0861	1287.72	29	-0.457732	-0.115415	0.254741	-0.614709	0.383878	CLBP
rh_supramarginal_GrayVol	0.74282	-53.1454	1481.98	33	60.4758	1230.95	29	0.329644	0.0818603	0.254637	-0.417228	0.580948	CLBP
rh_frontalpole_GrayVol	0.476631	20.7447	254.906	33	-23.606	232.584	29	-0.716232	-0.178939	0.255037	-0.678812	0.320934	CLBP
rh_temporalpole_GrayVol	0.514194	-36.8983	383.751	33	41.9877	537.277	29	0.657004	0.168681	0.254981	-0.331081	0.668444	CLBP
rh_transversetemporal_GrayVol	0.114077	-30.1817	138.05	33	34.3447	173.325	29	1.60643	0.409724	0.257176	-0.0943415	0.913789	CLBP
rh_insula_GrayVol	0.415604	-71.1588	754.73	33	80.9738	705.817	29	0.819772	0.205136	0.255196	-0.295049	0.70532	CLBP
lh_bankssts_GrayVol	0.349103	-39.0505	397.676	39	63.457	429.515	24	0.945992	0.246949	0.260368	-0.263373	0.757271	CLBP_S1
lh_caudalanteriorcingulate_GrayVol	0.00644497	124.909	478.709	39	-202.978	424.065	24	-2.83581	-0.705731	0.266947	-1.22895	-0.182516	CLBP_S1
lh_caudalmiddlefrontal_GrayVol	0.633881	50.4472	949.07	39	-81.9767	1128.92	24	-0.479728	-0.128148	0.259688	-0.637137	0.380841	CLBP_S1
lh_cuneus_GrayVol	0.00487371	105.502	410.537	39	-171.44	332.507	24	-2.93093	-0.714181	0.267125	-1.23775	-0.190616	CLBP_S1
lh_entorhinal_GrayVol	0.443722	-28.0726	420.227	39	45.618	332.285	24	0.771279	0.186901	0.259971	-0.322642	0.696444	CLBP_S1
lh_fusiform_GrayVol	0.791513	-32.0615	1048.9	39	52.1	1313	24	0.266087	0.0719309	0.259516	-0.436721	0.580583	CLBP_S1
lh_inferiorparietal_GrayVol	0.221251	183.657	1472.87	39	-298.443	1515.35	24	-1.23941	-0.319772	0.260997	-0.831325	0.191781	CLBP_S1
lh_inferiortemporal_GrayVol	0.0879048	268.996	1453.29	39	-437.118	1622.16	24	-1.7447	-0.459065	0.262641	-0.973841	0.0557113	CLBP_S1
lh_isthmuscingulate_GrayVol	0.576374	19.3085	392.63	39	-31.3763	316.821	24	-0.561949	-0.136812	0.259723	-0.64587	0.372245	CLBP_S1
lh_lateraloccipital_GrayVol	0.0329792	291.512	1335.53	39	-473.707	1348.69	24	-2.19509	-0.563794	0.264254	-1.08173	-0.0458554	CLBP_S1
lh_lateralorbitofrontal_GrayVol	0.000405911	220.489	681.047	39	-358.294	533.392	24	-3.75584	-0.908146	0.271759	-1.44079	-0.375498	CLBP_S1
lh_lingual_GrayVol	0.000114522	272.198	817.257	39	-442.322	555.304	24	-4.12705	-0.967217	0.273372	-1.50303	-0.431408	CLBP_S1
lh_medialorbitofrontal_GrayVol	0.00390869	141.497	553.987	39	-229.933	421.505	24	-3.00558	-0.721982	0.267291	-1.24587	-0.198091	CLBP_S1
lh_middletemporal_GrayVol	0.035707	326.03	1521.21	39	-529.799	1530.52	24	-2.16033	-0.554369	0.264096	-1.072	-0.0367406	CLBP_S1
lh_parahippocampal_GrayVol	0.515204	14.175	277.192	39	-23.0345	173.984	24	-0.654574	-0.150943	0.259786	-0.660122	0.358237	CLBP_S1
lh_paracentral_GrayVol	0.303882	41.2959	397.803	39	-67.1058	404.654	24	-1.03924	-0.267391	0.260529	-0.778027	0.243245	CLBP_S1
lh_parsopercularis_GrayVol	0.0823049	118.358	786.249	39	-192.331	600.542	24	-1.76807	-0.425086	0.262187	-0.938972	0.0887996	CLBP_S1
lh_parsorbitalis_GrayVol	0.00673785	73.3886	315.146	39	-119.257	227.69	24	-2.80801	-0.666815	0.266151	-1.18847	-0.145159	CLBP_S1
lh_parstriangularis_GrayVol	0.114753	87.4164	471.227	39	-142.052	591.485	24	-1.6117	-0.435964	0.262328	-0.950128	0.0781993	CLBP_S1
lh_pericalcarine_GrayVol	0.0842953	63.9216	384.958	39	-103.873	356.252	24	-1.76013	-0.442644	0.262417	-0.956981	0.0716936	CLBP_S1
lh_postcentral_GrayVol	0.654791	48.6036	1264.38	39	-78.9808	974.771	24	-0.449447	-0.108285	0.259617	-0.617134	0.400563	CLBP_S1
lh_posteriorcingulate_GrayVol	0.002465	115.678	391.232	39	-187.977	352.984	24	-3.18034	-0.794947	0.26893	-1.32205	-0.267845	CLBP_S1
lh_precentral_GrayVol	0.106193	212.461	1655.99	39	-345.248	1043.31	24	-1.63983	-0.37842	0.261618	-0.891192	0.134352	CLBP_S1
lh_precuneus_GrayVol	0.147129	132.554	1065.92	39	-215.4	804.245	24	-1.46928	-0.352277	0.261329	-0.864481	0.159927	CLBP_S1
lh_rostralanteriorcingulate_GrayVol	0.0228478	106.231	512.145	39	-172.626	423.314	24	-2.34078	-0.573083	0.264413	-1.09133	-0.0548336	CLBP_S1
lh_rostralmiddlefrontal_GrayVol	0.00111543	623.96	2111.82	39	-1013.94	1649.31	24	-3.43248	-0.829424	0.269755	-1.35814	-0.300705	CLBP_S1
lh_superiorfrontal_GrayVol	0.175401	322.17	2405.31	39	-523.526	2350.11	24	-1.37467	-0.350263	0.261307	-0.862425	0.161898	CLBP_S1
lh_superiorparietal_GrayVol	0.0457283	274.533	1503.97	39	-446.115	1261.44	24	-2.04403	-0.50215	0.263266	-1.01815	0.0138511	CLBP_S1
lh_superiortemporal_GrayVol	0.0601812	269.066	1536.83	39	-437.233	1339.79	24	-1.91979	-0.475951	0.262879	-0.991195	0.0392925	CLBP_S1
lh_supramarginal_GrayVol	0.964611	6.49718	1846.18	39	-10.5579	1191.57	24	-0.0445507	-0.0103308	0.259439	-0.518831	0.498169	CLBP_S1
lh_frontalpole_GrayVol	0.012367	40.6571	145.451	39	-66.0678	164.809	24	-2.60832	-0.688768	0.266595	-1.21129	-0.166242	CLBP_S1
lh_temporalpole_GrayVol	0.236774	38.5036	322.1	39	-62.5683	327.087	24	-1.19799	-0.308109	0.260885	-0.819444	0.203226	CLBP_S1
lh_transversetemporal_GrayVol	0.0892591	28.9407	210.444	39	-47.0286	138.523	24	-1.72699	-0.402076	0.261898	-0.915397	0.111245	CLBP_S1
lh_insula_GrayVol	0.0164497	154.721	665.362	39	-251.421	609.737	24	-2.47895	-0.621949	0.265288	-1.14191	-0.101985	CLBP_S1
rh_bankssts_GrayVol	0.564552	16.6586	316.455	39	-27.0702	273.789	24	-0.579652	-0.143447	0.259752	-0.652561	0.365667	CLBP_S1
rh_caudalanteriorcingulate_GrayVol	0.749647	-13.3415	373.927	39	21.68	446.426	24	0.321188	0.0858721	0.25955	-0.422846	0.59459	CLBP_S1
rh_caudalmiddlefrontal_GrayVol	0.449203	72.8191	1076.67	39	-118.331	892.404	24	-0.762127	-0.186709	0.25997	-0.696251	0.322832	CLBP_S1
rh_cuneus_GrayVol	0.0656678	91.5381	470.461	39	-148.749	503.613	24	-1.88538	-0.491116	0.263101	-1.00679	0.0245609	CLBP_S1
rh_entorhinal_GrayVol	0.69015	-16.9866	421.613	39	27.6032	432.723	24	0.401076	0.103418	0.259601	-0.405399	0.612236	CLBP_S1
rh_fusiform_GrayVol	0.126818	177.663	1124.12	39	-288.702	1176.1	24	-1.55425	-0.40263	0.261905	-0.915964	0.110704	CLBP_S1
rh_inferiorparietal_GrayVol	0.0487445	289.089	1737.59	39	-469.77	1247.26	24	-2.01214	-0.477143	0.262896	-0.99242	0.0381345	CLBP_S1
rh_inferiortemporal_GrayVol	0.736146	48.5054	1398.28	39	-78.8213	1477.5	24	-0.338975	-0.0880223	0.259556	-0.596752	0.420707	CLBP_S1
rh_isthmuscingulate_GrayVol	0.0826034	57.1405	388.214	39	-92.8533	283.61	24	-1.76576	-0.420335	0.262126	-0.934101	0.0934317	CLBP_S1
rh_lateraloccipital_GrayVol	0.00828547	355.258	1421.64	39	-577.295	1238.52	24	-2.7412	-0.679483	0.266406	-1.20164	-0.157328	CLBP_S1
rh_lateralorbitofrontal_GrayVol	0.00993403	169.059	701.329	39	-274.72	599.681	24	-2.67143	-0.659267	0.266002	-1.18063	-0.137902	CLBP_S1
rh_lingual_GrayVol	0.0035429	259.821	933.168	39	-422.209	814.868	24	-3.05027	-0.756515	0.268048	-1.28189	-0.231141	CLBP_S1
rh_medialorbitofrontal_GrayVol	0.031707	115.284	478.563	39	-187.336	552.449	24	-2.21957	-0.588717	0.264685	-1.1075	-0.0699335	CLBP_S1
rh_middletemporal_GrayVol	0.0566044	261.684	1424.07	39	-425.237	1315.46	24	-1.94993	-0.49016	0.263086	-1.00581	0.0254897	CLBP_S1
rh_parahippocampal_GrayVol	0.509407	18.7212	214.689	39	-30.4219	319.602	24	-0.666419	-0.187196	0.259973	-0.696743	0.32235	CLBP_S1
rh_paracentral_GrayVol	0.439006	-39.9392	537.446	39	64.9012	505.84	24	0.779967	0.196949	0.26003	-0.31271	0.706607	CLBP_S1
rh_parsopercularis_GrayVol	0.259045	59.2304	665.251	39	-96.2494	417.91	24	-1.13928	-0.262758	0.260491	-0.773321	0.247805	CLBP_S1
rh_parsorbitalis_GrayVol	0.00959645	100.071	357.575	39	-162.616	384.741	24	-2.70277	-0.704907	0.266929	-1.22809	-0.181725	CLBP_S1
rh_parstriangularis_GrayVol	0.0417627	147.668	845.479	39	-239.96	626.494	24	-2.0814	-0.497032	0.263189	-1.01288	0.0188183	CLBP_S1
rh_pericalcarine_GrayVol	0.437444	35.4282	400.486	39	-57.5709	488.826	24	-0.784061	-0.210714	0.260116	-0.720541	0.299112	CLBP_S1
rh_postcentral_GrayVol	0.461502	78.607	1319.11	39	-127.736	888.665	24	-0.741102	-0.173374	0.259897	-0.682771	0.336024	CLBP_S1
rh_posteriorcingulate_GrayVol	0.080894	69.0219	354.461	39	-112.161	411.495	24	-1.78724	-0.474681	0.262861	-0.989889	0.0405265	CLBP_S1
rh_precentral_GrayVol	0.504846	97.1743	1835.6	39	-157.908	1181.65	24	-0.670864	-0.155483	0.259807	-0.664704	0.353738	CLBP_S1
rh_precuneus_GrayVol	0.234706	119.504	1151.19	39	-194.194	906.582	24	-1.20099	-0.290759	0.260727	-0.801785	0.220266	CLBP_S1
rh_rostralanteriorcingulate_GrayVol	0.0235682	80.9075	386.043	39	-131.475	328.394	24	-2.32914	-0.574094	0.26443	-1.09238	-0.0558102	CLBP_S1
rh_rostralmiddlefrontal_GrayVol	0.000456766	766.802	2686.6	39	-1246.05	1624.86	24	-3.70546	-0.848318	0.270221	-1.37795	-0.318686	CLBP_S1
rh_superiorfrontal_GrayVol	0.00991951	631.36	2708.45	39	-1025.96	2177.71	24	-2.6686	-0.649163	0.265805	-1.17014	-0.128185	CLBP_S1
rh_superiorparietal_GrayVol	0.506419	95.985	1756.73	39	-155.976	1229.15	24	-0.668442	-0.157635	0.259817	-0.666876	0.351607	CLBP_S1
rh_superiortemporal_GrayVol	0.0208891	295.752	1426.03	39	-480.596	1144.62	24	-2.37635	-0.57784	0.264495	-1.09625	-0.0594295	CLBP_S1
rh_supramarginal_GrayVol	0.389606	-114.293	1594.79	39	185.727	1144.96	24	0.866675	0.205524	0.260083	-0.304238	0.715286	CLBP_S1
rh_frontalpole_GrayVol	0.0264172	44.2502	187.072	39	-71.9066	200.082	24	-2.29335	-0.597262	0.264837	-1.11634	-0.0781808	CLBP_S1
rh_temporalpole_GrayVol	0.174548	48.2442	376.735	39	-78.3968	340.377	24	-1.37632	-0.344136	0.261242	-0.856171	0.167899	CLBP_S1
rh_transversetemporal_GrayVol	0.411306	11.5631	170.875	39	-18.7901	119.717	24	-0.827382	-0.195172	0.260019	-0.70481	0.314466	CLBP_S1
rh_insula_GrayVol	0.0402928	132.503	661.872	39	-215.317	621.451	24	-2.10416	-0.531011	0.263715	-1.04789	-0.0141301	CLBP_S1
lh_bankssts_GrayVol	0.16885	108.319	514.117	17	-108.319	369.312	17	-1.41106	-0.472558	0.347751	-1.15415	0.209035	CLBP_S2
lh_caudalanteriorcingulate_GrayVol	0.467478	57.3249	584.429	17	-57.3249	259.245	17	-0.739369	-0.247611	0.344309	-0.922456	0.427235	CLBP_S2
lh_caudalmiddlefrontal_GrayVol	0.938792	-10.534	1024.43	17	10.534	448.565	17	0.0776741	0.0260127	0.343012	-0.64629	0.698316	CLBP_S2
lh_cuneus_GrayVol	0.311251	89.5571	419.427	17	-89.5571	581.071	17	-1.03052	-0.345117	0.345541	-1.02238	0.332144	CLBP_S2
lh_entorhinal_GrayVol	0.997984	0.169937	294.916	17	-0.169937	463.694	17	-0.00255005	-0.000853998	0.342997	-0.673128	0.67142	CLBP_S2
lh_fusiform_GrayVol	0.0781115	306.482	1116.68	17	-306.482	818.29	17	-1.82557	-0.611373	0.350918	-1.29917	0.0764273	CLBP_S2
lh_inferiorparietal_GrayVol	0.0434929	423.945	1347.2	17	-423.945	962.66	17	-2.11134	-0.707075	0.353552	-1.40004	-0.0141126	CLBP_S2
lh_inferiortemporal_GrayVol	0.0694076	414.639	1310.06	17	-414.639	1263.1	17	-1.87889	-0.629229	0.351382	-1.31794	0.0594804	CLBP_S2
lh_isthmuscingulate_GrayVol	0.34234	41.0372	224.128	17	-41.0372	270.005	17	-0.96436	-0.322959	0.345226	-0.999602	0.353684	CLBP_S2
lh_lateraloccipital_GrayVol	0.775032	61.3565	1021.14	17	-61.3565	1425.96	17	-0.28848	-0.0966104	0.343197	-0.769277	0.576056	CLBP_S2
lh_lateralorbitofrontal_GrayVol	0.778255	25.5911	529.519	17	-25.5911	521.369	17	-0.283981	-0.0951039	0.343191	-0.767758	0.57755	CLBP_S2
lh_lingual_GrayVol	0.021826	368.579	998.592	17	-368.579	762.047	17	-2.41961	-0.810313	0.356796	-1.50963	-0.110994	CLBP_S2
lh_medialorbitofrontal_GrayVol	0.683458	35.7066	392.825	17	-35.7066	596.868	17	-0.412077	-0.138002	0.343405	-0.811077	0.535072	CLBP_S2
lh_middletemporal_GrayVol	0.00740029	600.929	1294.64	17	-600.929	1149.04	17	-2.86271	-0.958707	0.362165	-1.66855	-0.248864	CLBP_S2
lh_parahippocampal_GrayVol	0.721142	16.4397	245.117	17	-16.4397	285.639	17	-0.360169	-0.120619	0.343309	-0.793504	0.552267	CLBP_S2
lh_paracentral_GrayVol	0.917858	-7.4047	430.695	17	7.4047	399.397	17	0.103954	0.0348138	0.343023	-0.637512	0.707139	CLBP_S2
lh_parsopercularis_GrayVol	0.770371	44.2553	988.744	17	-44.2553	746.509	17	-0.294565	-0.0986483	0.343206	-0.771332	0.574035	CLBP_S2
lh_parsorbitalis_GrayVol	0.490599	29.5384	227.285	17	-29.5384	265.084	17	-0.697573	-0.233614	0.344165	-0.908177	0.44095	CLBP_S2
lh_parstriangularis_GrayVol	0.209829	121.99	581.395	17	-121.99	528.792	17	-1.28	-0.428665	0.346914	-1.10862	0.251286	CLBP_S2
lh_pericalcarine_GrayVol	0.396545	63.1133	341.996	17	-63.1133	498.538	17	-0.860856	-0.288296	0.344774	-0.964054	0.387461	CLBP_S2
lh_postcentral_GrayVol	0.190464	266.196	1379.29	17	-266.196	877.422	17	-1.3428	-0.449698	0.347305	-1.13042	0.23102	CLBP_S2
lh_posteriorcingulate_GrayVol	0.740229	-21.8134	382.839	17	21.8134	377.771	17	0.334442	0.112003	0.343266	-0.560799	0.784804	CLBP_S2
lh_precentral_GrayVol	0.166288	276.48	1277.22	17	-276.48	975.149	17	-1.41881	-0.475151	0.347803	-1.15685	0.206544	CLBP_S2
lh_precuneus_GrayVol	0.830379	-42.1031	1195.3	17	42.1031	1074.73	17	0.215993	0.0723351	0.343109	-0.600159	0.744829	CLBP_S2
lh_rostralanteriorcingulate_GrayVol	0.287537	80.2739	511.412	17	-80.2739	333.149	17	-1.08455	-0.363209	0.345814	-1.041	0.314586	CLBP_S2
lh_rostralmiddlefrontal_GrayVol	0.0641254	569.214	2075.13	17	-569.214	1263.1	17	-1.93217	-0.647075	0.351859	-1.33672	0.042568	CLBP_S2
lh_superiorfrontal_GrayVol	0.113321	488.407	1796.62	17	-488.407	1700.26	17	-1.62819	-0.545274	0.349313	-1.22993	0.13938	CLBP_S2
lh_superiorparietal_GrayVol	0.399245	-217.921	1752.33	17	217.921	1155.27	17	0.85618	0.28673	0.344755	-0.38899	0.96245	CLBP_S2
lh_superiortemporal_GrayVol	0.0507608	370.058	1065.62	17	-370.058	1060.49	17	-2.0298	-0.679769	0.352764	-1.37119	0.0116482	CLBP_S2
lh_supramarginal_GrayVol	0.119871	383.374	1530.04	17	-383.374	1250.72	17	-1.59974	-0.535744	0.349096	-1.21997	0.148484	CLBP_S2
lh_frontalpole_GrayVol	0.252119	29.687	142.378	17	-29.687	154.198	17	-1.16642	-0.390628	0.346253	-1.06928	0.288028	CLBP_S2
lh_temporalpole_GrayVol	0.841757	-12.6818	383.966	17	12.6818	349.98	17	0.20129	0.0674109	0.343095	-0.605054	0.739876	CLBP_S2
lh_transversetemporal_GrayVol	0.221014	28.743	138.398	17	-28.743	129.995	17	-1.2483	-0.418048	0.346723	-1.09763	0.26153	CLBP_S2
lh_insula_GrayVol	0.110435	155.642	562.291	17	-155.642	543.08	17	-1.64181	-0.549832	0.349418	-1.23469	0.135027	CLBP_S2
rh_bankssts_GrayVol	0.028834	99.2496	247.605	17	-99.2496	257.934	17	-2.28904	-0.766587	0.355372	-1.46312	-0.0700584	CLBP_S2
rh_caudalanteriorcingulate_GrayVol	0.325592	82.6415	519.092	17	-82.6415	442.852	17	-0.998753	-0.334477	0.345387	-1.01144	0.342482	CLBP_S2
rh_caudalmiddlefrontal_GrayVol	0.245344	134.485	776.188	17	-134.485	520.497	17	-1.18666	-0.397406	0.346366	-1.07628	0.281472	CLBP_S2
rh_cuneus_GrayVol	0.758369	24.1662	386.643	17	-24.1662	512.349	17	-0.310468	-0.103974	0.343229	-0.776703	0.568754	CLBP_S2
rh_entorhinal_GrayVol	0.829935	10.8294	247.215	17	-10.8294	329.742	17	-0.216687	-0.0725673	0.34311	-0.745063	0.599928	CLBP_S2
rh_fusiform_GrayVol	0.405643	118.48	847.909	17	-118.48	790.567	17	-0.84277	-0.282239	0.344701	-0.957853	0.393374	CLBP_S2
rh_inferiorparietal_GrayVol	0.0274974	562.773	1723.66	17	-562.773	982.899	17	-2.33884	-0.783265	0.355906	-1.48084	-0.0856891	CLBP_S2
rh_inferiortemporal_GrayVol	0.388116	165.092	1103.01	17	-165.092	1097.4	17	-0.87496	-0.29302	0.344833	-0.968892	0.382853	CLBP_S2
rh_isthmuscingulate_GrayVol	0.820854	12.6179	265.145	17	-12.6179	370.179	17	-0.22851	-0.0765267	0.343123	-0.749047	0.595994	CLBP_S2
rh_lateraloccipital_GrayVol	0.970459	8.59317	1179.55	17	-8.59317	1486.73	17	-0.0373384	-0.0125044	0.343001	-0.684785	0.659777	CLBP_S2
rh_lateralorbitofrontal_GrayVol	0.384023	81.8647	637.591	17	-81.8647	419.436	17	-0.88455	-0.296231	0.344873	-0.972183	0.37972	CLBP_S2
rh_lingual_GrayVol	0.0384738	384.724	1208.98	17	-384.724	820.281	17	-2.17148	-0.727218	0.354153	-1.42136	-0.0330783	CLBP_S2
rh_medialorbitofrontal_GrayVol	0.186039	95.2191	450.803	17	-95.2191	365.688	17	-1.35268	-0.453005	0.347369	-1.13385	0.227837	CLBP_S2
rh_middletemporal_GrayVol	0.00200503	531.317	1055.73	17	-531.317	739.365	17	-3.39932	-1.13842	0.369737	-1.8631	-0.413731	CLBP_S2
rh_parahippocampal_GrayVol	0.183852	57.4136	228.306	17	-57.4136	263.157	17	-1.35895	-0.455106	0.347409	-1.13603	0.225816	CLBP_S2
rh_paracentral_GrayVol	0.893495	9.38677	440.893	17	-9.38677	366.644	17	-0.134988	-0.0452068	0.343041	-0.717567	0.627153	CLBP_S2
rh_parsopercularis_GrayVol	0.440813	70.8454	647.898	17	-70.8454	369.863	17	-0.78308	-0.262249	0.344468	-0.937407	0.412909	CLBP_S2
rh_parsorbitalis_GrayVol	0.0449307	116.616	376.945	17	-116.616	260.902	17	-2.09767	-0.7025	0.353418	-1.3952	-0.00980034	CLBP_S2
rh_parstriangularis_GrayVol	0.194511	148.295	711.194	17	-148.295	586.947	17	-1.32616	-0.444123	0.3472	-1.12463	0.236389	CLBP_S2
rh_pericalcarine_GrayVol	0.862376	-12.8294	386.149	17	12.8294	466.039	17	0.1748	0.0585395	0.343071	-0.613879	0.730958	CLBP_S2
rh_postcentral_GrayVol	0.857211	-29.1988	980.615	17	29.1988	894.608	17	0.181395	0.0607483	0.343076	-0.611681	0.733178	CLBP_S2
rh_posteriorcingulate_GrayVol	0.812536	11.6491	352.689	17	-11.6491	190.241	17	-0.239718	-0.0802803	0.343135	-0.752826	0.592265	CLBP_S2
rh_precentral_GrayVol	0.501655	118.341	1264.67	17	-118.341	669.134	17	-0.68205	-0.228415	0.344114	-0.902878	0.446048	CLBP_S2
rh_precuneus_GrayVol	0.212634	228.866	1018	17	-228.866	1079.67	17	-1.27182	-0.425926	0.346864	-1.10578	0.253928	CLBP_S2
rh_rostralanteriorcingulate_GrayVol	0.29487	66.1725	365.99	17	-66.1725	358.602	17	-1.06495	-0.356648	0.345713	-1.03425	0.32095	CLBP_S2
rh_rostralmiddlefrontal_GrayVol	0.01181	868.889	2185.39	17	-868.889	1523.28	17	-2.68969	-0.900765	0.359971	-1.60631	-0.195222	CLBP_S2
rh_superiorfrontal_GrayVol	0.238822	406.403	2561	17	-406.403	1041.71	17	-1.21215	-0.405942	0.346512	-1.08511	0.273221	CLBP_S2
rh_superiorparietal_GrayVol	0.732084	98.9754	1989.22	17	-98.9754	1269.12	17	-0.345896	-0.115839	0.343285	-0.788677	0.556999	CLBP_S2
rh_superiortemporal_GrayVol	0.127558	228.718	912.017	17	-228.718	787.434	17	-1.5653	-0.524211	0.348838	-1.20793	0.159513	CLBP_S2
rh_supramarginal_GrayVol	0.258184	287.971	1787.71	17	-287.971	1009.03	17	-1.15679	-0.387402	0.3462	-1.06595	0.291149	CLBP_S2
rh_frontalpole_GrayVol	0.336943	33.6237	254.417	17	-33.6237	123.386	17	-0.980584	-0.328392	0.345301	-1.00518	0.348398	CLBP_S2
rh_temporalpole_GrayVol	0.024623	135.787	296.496	17	-135.787	369.392	17	-2.36395	-0.791675	0.35618	-1.48979	-0.0935632	CLBP_S2
rh_transversetemporal_GrayVol	0.151887	29.0411	135.933	17	-29.0411	89.052	17	-1.47367	-0.493523	0.348179	-1.17595	0.188908	CLBP_S2
rh_insula_GrayVol	0.0638123	195.369	647.517	17	-195.369	531.888	17	-1.92258	-0.643862	0.351772	-1.33333	0.0456112	CLBP_S2
lh_bankssts_GrayVol	0.753256	-20.9435	473.356	35	6.60379	363.263	111	-0.316182	0.0698971	0.1939	-0.310147	0.449941	migraine
lh_caudalanteriorcingulate_GrayVol	0.433028	-48.063	388.302	35	15.155	485.033	111	-0.788539	0.13553	0.194019	-0.244747	0.515807	migraine
lh_caudalmiddlefrontal_GrayVol	0.3859	114.2	869.085	35	-36.0089	942.514	111	0.873315	-0.161418	0.194087	-0.541828	0.218992	migraine
lh_cuneus_GrayVol	0.302691	75.3355	502.02	35	-23.7544	454.694	111	1.04085	-0.211393	0.194251	-0.592125	0.169339	migraine
lh_entorhinal_GrayVol	0.0293738	107.881	335.673	35	-34.0166	296.468	111	2.24048	-0.46103	0.195725	-0.844652	-0.0774091	migraine
lh_fusiform_GrayVol	0.997065	0.477488	855.125	35	-0.150559	943.922	111	0.00369315	-0.000676358	0.193857	-0.380636	0.379283	migraine
lh_inferiorparietal_GrayVol	0.0763629	-330.108	1144.21	35	104.088	1526.29	111	-1.79682	0.298869	0.194644	-0.0826335	0.680371	migraine
lh_inferiortemporal_GrayVol	0.780788	-38.6875	899.501	35	12.1988	1056	111	-0.279429	0.0495693	0.193878	-0.330433	0.429571	migraine
lh_isthmuscingulate_GrayVol	0.757006	-13.4828	282.339	35	4.25135	329.853	111	-0.310706	0.0552558	0.193884	-0.324756	0.435268	migraine
lh_lateraloccipital_GrayVol	0.485489	141.535	1371.09	35	-44.628	1357.1	111	0.702109	-0.136129	0.19402	-0.516409	0.244151	migraine
lh_lateralorbitofrontal_GrayVol	0.210157	118.203	612.661	35	-37.2712	695.747	111	1.26585	-0.228436	0.194317	-0.609298	0.152425	migraine
lh_lingual_GrayVol	0.0118805	346.124	885.579	35	-109.138	967.347	111	2.59252	-0.477388	0.195859	-0.861273	-0.0935036	migraine
lh_medialorbitofrontal_GrayVol	0.599081	-43.4456	575.119	35	13.6991	496.126	111	-0.529031	0.110196	0.193964	-0.269974	0.490365	migraine
lh_middletemporal_GrayVol	0.357744	-149.211	1065.63	35	47.0486	1174.27	111	-0.926546	0.169837	0.194111	-0.210621	0.550296	migraine
lh_parahippocampal_GrayVol	0.601398	22.7	298.975	35	-7.15764	273.509	111	0.525533	-0.10618	0.193956	-0.486334	0.273974	migraine
lh_paracentral_GrayVol	0.109675	-66.8189	255.964	35	21.069	345.739	111	-1.61847	0.267553	0.194488	-0.113644	0.648749	migraine
lh_parsopercularis_GrayVol	0.421576	-72.2452	579.872	35	22.78	682.762	111	-0.808707	0.143244	0.194038	-0.23707	0.523559	migraine
lh_parsorbitalis_GrayVol	0.885753	-6.25389	284.41	35	1.97195	323.111	111	-0.144254	0.0260269	0.193863	-0.353944	0.405998	migraine
lh_parstriangularis_GrayVol	0.814545	18.7596	548.571	35	-5.91519	511.813	111	0.235716	-0.0471381	0.193876	-0.427136	0.33286	migraine
lh_pericalcarine_GrayVol	0.0904532	105.665	416.581	35	-33.3179	415.318	111	1.72226	-0.332658	0.194832	-0.714528	0.0492123	migraine
lh_postcentral_GrayVol	0.830264	-37.4323	1235.25	35	11.803	976.35	111	-0.215531	0.0469461	0.193876	-0.333051	0.426943	migraine
lh_posteriorcingulate_GrayVol	0.101024	-95.0986	387.911	35	29.986	384.319	111	-1.66706	0.323057	0.194776	-0.0587048	0.704819	migraine
lh_precentral_GrayVol	0.850479	-40.4707	1502.02	35	12.761	1267.07	111	-0.189483	0.039926	0.193871	-0.340061	0.419913	migraine
lh_precuneus_GrayVol	0.194757	-160.033	797.29	35	50.461	921.618	111	-1.31012	0.23427	0.194341	-0.146638	0.615178	migraine
lh_rostralanteriorcingulate_GrayVol	0.673614	24.4466	351.082	35	-7.70839	501.357	111	0.42272	-0.0680252	0.193898	-0.448065	0.312014	migraine
lh_rostralmiddlefrontal_GrayVol	0.294896	-214.248	1245.46	35	67.5556	1734.62	111	-1.05443	0.171731	0.194117	-0.208739	0.5522	migraine
lh_superiorfrontal_GrayVol	0.561578	-212.463	2606.8	35	66.9929	1950.97	111	-0.584686	0.130875	0.194008	-0.249381	0.51113	migraine
lh_superiorparietal_GrayVol	0.237661	-241.473	1345.48	35	76.1401	1460.48	111	-1.19249	0.220308	0.194285	-0.16049	0.601107	migraine
lh_superiortemporal_GrayVol	0.825496	-35.9597	1061.65	35	11.3386	1221.71	111	-0.221375	0.039677	0.193871	-0.340309	0.419663	migraine
lh_supramarginal_GrayVol	0.394501	-142.492	1029.41	35	44.9299	1398.98	111	-0.856275	0.14113	0.194033	-0.239174	0.521434	migraine
lh_frontalpole_GrayVol	0.400925	-16.9622	131.787	35	5.34843	148.947	111	-0.845629	0.152981	0.194063	-0.227383	0.533345	migraine
lh_temporalpole_GrayVol	0.757933	16.8765	375.874	35	-5.32142	349.188	111	0.309769	-0.062086	0.193891	-0.442112	0.31794	migraine
lh_transversetemporal_GrayVol	0.415776	22.5264	191.669	35	-7.10291	168.167	111	0.820379	-0.169392	0.19411	-0.549848	0.211064	migraine
lh_insula_GrayVol	0.354044	76.1699	553.335	35	-24.0175	552.348	111	0.934393	-0.180362	0.194144	-0.560884	0.20016	migraine
rh_bankssts_GrayVol	0.00376524	-105.945	224.718	35	33.4062	282.803	111	-2.99606	0.513012	0.196168	0.128524	0.897501	migraine
rh_caudalanteriorcingulate_GrayVol	0.0141457	-143.559	371.657	35	45.2665	429.487	111	-2.52142	0.450936	0.195645	0.0674725	0.834399	migraine
rh_caudalmiddlefrontal_GrayVol	0.646534	-62.0219	918.045	35	19.5565	895.497	111	-0.461074	0.0900825	0.193928	-0.290017	0.470182	migraine
rh_cuneus_GrayVol	0.617726	42.1854	573.607	35	-13.3017	559.757	111	0.501874	-0.0980319	0.193942	-0.478157	0.282094	migraine
rh_entorhinal_GrayVol	0.10792	81.05	340.722	35	-25.5563	322.561	111	1.63445	-0.324371	0.194784	-0.706148	0.0574051	migraine
rh_fusiform_GrayVol	0.856	25.7496	936.886	35	-8.11925	1025	111	0.182228	-0.0335281	0.193867	-0.413507	0.346451	migraine
rh_inferiorparietal_GrayVol	0.392743	-222.232	1732.59	35	70.0733	1809.77	111	-0.860937	0.16228	0.194089	-0.218135	0.542695	migraine
rh_inferiortemporal_GrayVol	0.420474	117.807	936.037	35	-37.1465	1130.65	111	0.810509	-0.141698	0.194034	-0.522005	0.238609	migraine
rh_isthmuscingulate_GrayVol	0.717112	17.5353	319.398	35	-5.52914	349.525	111	0.363984	-0.0669606	0.193896	-0.446997	0.313076	migraine
rh_lateraloccipital_GrayVol	0.94596	14.993	1531.12	35	-4.72752	1367.94	111	0.0681077	-0.0139313	0.193858	-0.393894	0.366031	migraine
rh_lateralorbitofrontal_GrayVol	0.428502	70.4585	558.81	35	-22.2166	716.516	111	0.796231	-0.135065	0.194018	-0.51534	0.24521	migraine
rh_lingual_GrayVol	0.106091	237.972	994.779	35	-75.0362	943.103	111	1.64317	-0.325858	0.194792	-0.707651	0.0559354	migraine
rh_medialorbitofrontal_GrayVol	0.34054	-71.6847	516.966	35	22.6033	468.182	111	-0.961794	0.195348	0.194194	-0.185271	0.575967	migraine
rh_middletemporal_GrayVol	0.328481	-174.817	1197.44	35	55.1224	1223.03	111	-0.985466	0.187948	0.194169	-0.192623	0.568518	migraine
rh_parahippocampal_GrayVol	0.916868	3.82013	249.556	35	-1.20455	239.513	111	0.104858	-0.0206615	0.193861	-0.400628	0.359305	migraine
rh_paracentral_GrayVol	0.252346	-68.6474	373.641	35	21.6456	486.95	111	-1.15372	0.194123	0.194189	-0.186488	0.574734	migraine
rh_parsopercularis_GrayVol	0.296722	-82.9762	527.366	35	26.1637	557.823	111	-1.05266	0.19712	0.1942	-0.183511	0.577751	migraine
rh_parsorbitalis_GrayVol	0.0451038	107.504	349.442	35	-33.8978	378.339	111	2.04557	-0.378416	0.195118	-0.760846	0.00401426	migraine
rh_parstriangularis_GrayVol	0.607128	45.2167	597.518	35	-14.2575	579.656	111	0.517111	-0.101321	0.193947	-0.481458	0.278816	migraine
rh_pericalcarine_GrayVol	0.203843	100.557	557.114	35	-31.707	430.6	111	1.28841	-0.283811	0.194567	-0.665163	0.0975398	migraine
rh_postcentral_GrayVol	0.593946	83.5518	1071.51	35	-26.3452	1009.94	111	0.536288	-0.106676	0.193957	-0.486833	0.27348	migraine
rh_posteriorcingulate_GrayVol	0.00179263	-166.42	320.355	35	52.4748	426.482	111	-3.23771	0.539064	0.196407	0.154107	0.924021	migraine
rh_precentral_GrayVol	0.934644	15.1791	1229.65	35	-4.7862	1315.29	111	0.0823451	-0.0153299	0.193859	-0.395293	0.364633	migraine
rh_precuneus_GrayVol	0.780864	-38.7208	949.068	35	12.2093	909.671	111	-0.279557	0.0551224	0.193884	-0.324889	0.435134	migraine
rh_rostralanteriorcingulate_GrayVol	0.289487	-57.1679	360.981	35	18.0259	368.689	111	-1.06901	0.203883	0.194224	-0.176795	0.584561	migraine
rh_rostralmiddlefrontal_GrayVol	0.184283	-290.927	1243.52	35	91.7338	2045.34	111	-1.33738	0.20173	0.194216	-0.178933	0.582393	migraine
rh_superiorfrontal_GrayVol	0.383193	-289.776	2271.19	35	91.3709	2121.83	111	-0.879189	0.175696	0.194129	-0.204797	0.55619	migraine
rh_superiorparietal_GrayVol	0.144252	-276.522	1183.76	35	87.1916	1514.85	111	-1.47614	0.250645	0.194411	-0.1304	0.63169	migraine
rh_superiortemporal_GrayVol	0.123892	-227.585	956.05	35	71.761	1092.45	111	-1.55903	0.280445	0.19455	-0.100874	0.661763	migraine
rh_supramarginal_GrayVol	0.0479345	-353.48	1156.63	35	111.458	1285.57	111	-2.01744	0.368149	0.19505	-0.0141492	0.750448	migraine
rh_frontalpole_GrayVol	0.836822	-6.05897	207.629	35	1.91048	166.43	111	-0.207069	0.044784	0.193874	-0.33521	0.424778	migraine
rh_temporalpole_GrayVol	0.0172049	101.311	265.692	35	-31.945	326.999	111	2.44097	-0.422699	0.195429	-0.805739	-0.0396593	migraine
rh_transversetemporal_GrayVol	0.868696	3.37629	144.332	35	-1.06459	114.84	111	0.166196	-0.036079	0.193868	-0.416061	0.343903	migraine
rh_insula_GrayVol	0.777351	-20.116	461.69	35	6.3429	536.501	111	-0.283942	0.0506357	0.193879	-0.329368	0.430639	migraine
lh_bankssts_GrayVol	0.949875	-2.83252	377.872	48	1.22488	359.848	111	-0.063049	0.0110528	0.17275	-0.327538	0.349644	PTN
lh_caudalanteriorcingulate_GrayVol	0.083613	73.009	339.933	48	-31.5714	360.307	111	1.74862	-0.293737	0.173533	-0.633862	0.0463871	PTN
lh_caudalmiddlefrontal_GrayVol	0.17842	114.293	684.544	48	-49.4241	731.582	111	1.35567	-0.226983	0.173218	-0.56649	0.112523	PTN
lh_cuneus_GrayVol	0.175196	72.63	402.783	48	-31.4076	520.016	111	1.36419	-0.212222	0.173159	-0.551614	0.127169	PTN
lh_entorhinal_GrayVol	0.30019	36.5422	288.757	48	-15.802	295.499	111	1.04195	-0.177494	0.173036	-0.516644	0.161656	PTN
lh_fusiform_GrayVol	0.0172532	310.102	1087.24	48	-134.098	986.688	111	2.43065	-0.434331	0.174458	-0.776268	-0.0923933	PTN
lh_inferiorparietal_GrayVol	0.706718	73.955	1723.41	48	-31.9805	1364.61	111	0.37773	-0.0711795	0.172795	-0.409859	0.2675	PTN
lh_inferiortemporal_GrayVol	0.247057	207.353	1567.15	48	-89.6661	1229.91	111	1.16686	-0.220628	0.173192	-0.560084	0.118828	PTN
lh_isthmuscingulate_GrayVol	0.511571	-25.453	315.815	48	11.0067	330.452	111	-0.658924	0.111257	0.172862	-0.227552	0.450067	PTN
lh_lateraloccipital_GrayVol	0.122705	287.009	1556.03	48	-124.112	1455.42	111	1.55919	-0.275293	0.173438	-0.615231	0.0646448	PTN
lh_lateralorbitofrontal_GrayVol	0.35912	63.6842	572.896	48	-27.5391	572.809	111	0.921793	-0.158487	0.172978	-0.497523	0.18055	PTN
lh_lingual_GrayVol	0.0695987	200.435	883.282	48	-86.6748	955.601	111	1.835	-0.305751	0.173598	-0.646004	0.034501	PTN
lh_medialorbitofrontal_GrayVol	0.572755	30.6274	423.374	48	-13.2443	502.923	111	0.565771	-0.0908689	0.172825	-0.429605	0.247867	PTN
lh_middletemporal_GrayVol	0.260528	158.82	1183.09	48	-68.679	1113.83	111	1.13273	-0.199479	0.173111	-0.538777	0.139819	PTN
lh_parahippocampal_GrayVol	0.00171809	115.864	312.278	48	-50.1033	251.978	111	3.25262	-0.608512	0.176087	-0.953643	-0.26338	PTN
lh_paracentral_GrayVol	0.0158058	98.9249	323.526	48	-42.7783	356.966	111	2.45613	-0.40607	0.174244	-0.747587	-0.0645518	PTN
lh_parsopercularis_GrayVol	0.223568	90.665	605.41	48	-39.2065	632.034	111	1.22528	-0.207071	0.173139	-0.546424	0.132282	PTN
lh_parsorbitalis_GrayVol	0.146325	50.9554	294.494	48	-22.0348	272.935	111	1.4663	-0.259838	0.173363	-0.599629	0.0799535	PTN
lh_parstriangularis_GrayVol	0.463809	39.6308	431.824	48	-17.1377	479.713	111	0.735455	-0.121266	0.172883	-0.460117	0.217585	PTN
lh_pericalcarine_GrayVol	0.537029	29.8039	380.106	48	-12.8882	439.561	111	0.619398	-0.10053	0.172841	-0.439299	0.238239	PTN
lh_postcentral_GrayVol	0.0339505	279.922	1110.22	48	-121.047	992.173	111	2.15726	-0.38783	0.174113	-0.729091	-0.0465685	PTN
lh_posteriorcingulate_GrayVol	0.181831	-56.2859	321.175	48	24.3398	401.436	111	-1.34361	0.211606	0.173156	-0.12778	0.550993	PTN
lh_precentral_GrayVol	0.134452	189.638	979.767	48	-82.0055	1174.96	111	1.50829	-0.241356	0.173279	-0.580983	0.0982702	PTN
lh_precuneus_GrayVol	0.0296402	246.862	882.115	48	-106.751	1026.64	111	2.2055	-0.357062	0.173906	-0.697918	-0.0162067	PTN
lh_rostralanteriorcingulate_GrayVol	0.0146165	114.584	395.046	48	-49.5498	344.879	111	2.4964	-0.452954	0.174607	-0.795183	-0.110724	PTN
lh_rostralmiddlefrontal_GrayVol	0.00278777	503.896	1275.77	48	-217.901	1552.11	111	3.06079	-0.48707	0.174895	-0.829865	-0.144275	PTN
lh_superiorfrontal_GrayVol	0.0723593	377.307	1699.9	48	-163.16	1769.84	111	1.81758	-0.307503	0.173608	-0.647774	0.0327689	PTN
lh_superiorparietal_GrayVol	0.0871152	320.697	1562.33	48	-138.68	1474.55	111	1.73085	-0.304509	0.173591	-0.644747	0.0357304	PTN
lh_superiortemporal_GrayVol	0.0494336	283.533	1128.8	48	-122.609	1297.57	111	1.98855	-0.323505	0.173699	-0.663955	0.0169459	PTN
lh_supramarginal_GrayVol	0.301552	184.235	1437.01	48	-79.6691	1545.83	111	1.03873	-0.173467	0.173023	-0.512592	0.165659	PTN
lh_frontalpole_GrayVol	0.297732	-16.2664	130.432	48	7.0341	124.749	111	-1.04767	0.183345	0.173055	-0.155843	0.522533	PTN
lh_temporalpole_GrayVol	0.164626	50.3293	276.294	48	-21.764	343.848	111	1.399	-0.220696	0.173192	-0.560153	0.118761	PTN
lh_transversetemporal_GrayVol	0.690752	9.09137	188.569	48	-3.9314	189.593	111	0.399121	-0.06847	0.172792	-0.407142	0.270202	PTN
lh_insula_GrayVol	0.575384	43.8151	662.584	48	-18.9471	606.035	111	0.562376	-0.100179	0.172841	-0.438947	0.238588	PTN
rh_bankssts_GrayVol	0.105087	59.3404	292.596	48	-25.6607	318.846	111	1.63601	-0.271816	0.173421	-0.61172	0.0680885	PTN
rh_caudalanteriorcingulate_GrayVol	0.184908	58.7878	371.161	48	-25.4217	349.238	111	1.33669	-0.23545	0.173253	-0.575026	0.104126	PTN
rh_caudalmiddlefrontal_GrayVol	0.907117	10.9493	762.361	48	-4.73482	806.831	111	0.11699	-0.0196642	0.172753	-0.35826	0.318931	PTN
rh_cuneus_GrayVol	0.212275	67.2522	400.772	48	-29.082	532.402	111	1.25418	-0.193033	0.173088	-0.532286	0.14622	PTN
rh_entorhinal_GrayVol	0.320245	32.6405	263.62	48	-14.1148	287.029	111	0.999091	-0.16605	0.173	-0.50513	0.17303	PTN
rh_fusiform_GrayVol	0.0199396	292.855	1060.46	48	-126.64	928.133	111	2.37533	-0.430559	0.174428	-0.772439	-0.0886789	PTN
rh_inferiorparietal_GrayVol	0.339637	226.495	1980.49	48	-97.9438	1897.78	111	0.960223	-0.167915	0.173006	-0.507007	0.171176	PTN
rh_inferiortemporal_GrayVol	0.857066	26.6528	1256.87	48	-11.5255	1141.53	111	0.180677	-0.0322751	0.172759	-0.370882	0.306332	PTN
rh_isthmuscingulate_GrayVol	0.355096	35.4336	322.083	48	-15.3226	301.367	111	0.929874	-0.164156	0.172994	-0.503226	0.174913	PTN
rh_lateraloccipital_GrayVol	0.122317	314.101	1689.28	48	-135.828	1621.33	111	1.56047	-0.272708	0.173425	-0.612621	0.0672051	PTN
rh_lateralorbitofrontal_GrayVol	0.0644508	143.86	634.59	48	-62.2095	643.364	111	1.87191	-0.320068	0.173679	-0.660479	0.0203439	PTN
rh_lingual_GrayVol	0.346387	102.751	810.99	48	-44.4329	1081.35	111	0.945419	-0.14531	0.172941	-0.484275	0.193655	PTN
rh_medialorbitofrontal_GrayVol	0.0334835	97.8823	355.628	48	-42.3275	421.421	111	2.15458	-0.346376	0.173838	-0.687098	-0.00565355	PTN
rh_middletemporal_GrayVol	0.155238	220.567	1276.63	48	-95.3804	1274.32	111	1.43341	-0.246614	0.173302	-0.586286	0.0930578	PTN
rh_parahippocampal_GrayVol	0.0257496	61.7461	233.116	48	-26.701	206.203	111	2.27221	-0.410151	0.174274	-0.751727	-0.0685739	PTN
rh_paracentral_GrayVol	0.472151	42.1665	499.428	48	-18.2342	446.374	111	0.722367	-0.12986	0.172903	-0.46875	0.209029	PTN
rh_parsopercularis_GrayVol	0.234842	71.6237	467.748	48	-30.9724	559.038	111	1.19479	-0.191441	0.173083	-0.530683	0.147801	PTN
rh_parsorbitalis_GrayVol	0.141431	56.3305	304.574	48	-24.3591	338.175	111	1.48238	-0.244473	0.173292	-0.584126	0.0951805	PTN
rh_parstriangularis_GrayVol	0.27641	69.1808	534.604	48	-29.916	497.241	111	1.09557	-0.193866	0.173091	-0.533125	0.145392	PTN
rh_pericalcarine_GrayVol	0.164432	64.7546	342.715	48	-28.002	465.188	111	1.39892	-0.213598	0.173164	-0.553	0.125803	PTN
rh_postcentral_GrayVol	0.0846144	191.494	924.756	48	-82.8081	874.895	111	1.74492	-0.30669	0.173603	-0.646953	0.0335726	PTN
rh_posteriorcingulate_GrayVol	0.912042	4.73271	329.389	48	-2.04658	406.498	111	0.11072	-0.0175226	0.172752	-0.356117	0.321072	PTN
rh_precentral_GrayVol	0.155699	183.215	1000.59	48	-79.2283	1193.32	111	1.4299	-0.229303	0.173227	-0.568829	0.110222	PTN
rh_precuneus_GrayVol	0.00916465	287.792	842.91	48	-124.45	1017.16	111	2.65422	-0.423704	0.174376	-0.765481	-0.081928	PTN
rh_rostralanteriorcingulate_GrayVol	0.0681358	76.9114	347.867	48	-33.259	339.253	111	1.84699	-0.320731	0.173683	-0.661149	0.0196884	PTN
rh_rostralmiddlefrontal_GrayVol	0.0273231	435.762	1514.23	48	-188.438	1826.28	111	2.23763	-0.357277	0.173907	-0.698135	-0.0164185	PTN
rh_superiorfrontal_GrayVol	0.238579	258.066	1834.67	48	-111.596	1727.11	111	1.18692	-0.20903	0.173147	-0.548398	0.130337	PTN
rh_superiorparietal_GrayVol	0.198203	225.681	1438.06	48	-97.5919	1456.66	111	1.29621	-0.221709	0.173196	-0.561174	0.117755	PTN
rh_superiortemporal_GrayVol	0.00913554	310.757	901.906	48	-134.381	1113.93	111	2.65428	-0.419938	0.174347	-0.761658	-0.078218	PTN
rh_supramarginal_GrayVol	0.173716	220.14	1363.96	48	-95.1958	1248.9	111	1.3722	-0.244333	0.173292	-0.583985	0.0953189	PTN
rh_frontalpole_GrayVol	0.2249	-19.8921	127.989	48	8.60198	150.276	111	-1.22086	0.196975	0.173102	-0.142305	0.536255	PTN
rh_temporalpole_GrayVol	0.910935	3.91546	263.856	48	-1.69317	341.802	111	0.112107	-0.0174179	0.172752	-0.356012	0.321176	PTN
rh_transversetemporal_GrayVol	0.0385647	33.5281	138.615	48	-14.4986	115.511	111	2.1051	-0.388959	0.174121	-0.730236	-0.0476822	PTN
rh_insula_GrayVol	0.882154	10.8326	616.443	48	-4.68438	574.529	111	0.148691	-0.0262905	0.172756	-0.364892	0.312311	PTN

## Sheet: S_Cort_Sex
hemi	region	Measurement	p_value	FDR_p	Mean_Group1	SD_Group1	N_Group1	Mean_Group2	SD_Group2	N_Group2	t_statistic	Hedges_g	SE_Hedges_g	CI_lower	CI_upper	study	sex
left	bankssts	SurfArea	0.138048	0.908287	1039	101.389	10	974.808	136.011	26	-1.53912	-0.491267	0.376581	-1.22937	0.246832	OA	male
left	bankssts	GrayVol	0.0646815	0.472339	2470.6	299.008	10	2246.15	323.915	26	-1.97034	-0.691182	0.380916	-1.43778	0.055413	OA	male
left	bankssts	ThickAvg	0.239458	0.797189	2.4505	0.0972057	10	2.39981	0.14635	26	-1.20536	-0.366902	0.374608	-1.10113	0.367329	OA	male
left	bankssts	MeanCurv	0.914309	0.914309	0.1051	0.0112393	10	0.104615	0.0136237	26	-0.108989	-0.0363516	0.372129	-0.765724	0.693021	OA	male
left	bankssts	GausCurv	0.150333	0.152577	0.0195	0.00263523	10	0.0216538	0.00613151	26	1.47219	0.387862	0.374901	-0.346945	1.12267	OA	male
left	caudal anterior cingulate	SurfArea	0.413475	0.908287	592.2	136.75	10	632.885	108.894	26	0.843554	0.340251	0.374259	-0.393296	1.0738	OA	male
left	caudal anterior cingulate	GrayVol	0.610194	0.913556	1516.1	374.44	10	1586	321.303	26	0.521133	0.2033	0.372875	-0.527535	0.934134	OA	male
left	caudal anterior cingulate	ThickAvg	0.705792	0.885795	2.3201	0.142464	10	2.29988	0.138406	26	-0.384349	-0.141702	0.372479	-0.87176	0.588357	OA	male
left	caudal anterior cingulate	MeanCurv	0.00319487	0.0210105	0.1098	0.00877876	10	0.122115	0.0129625	26	3.27171	1.00365	0.390451	0.23837	1.76894	OA	male
left	caudal anterior cingulate	GausCurv	4.50933e-06	0.000130981	0.0184	0.00254733	10	0.0262692	0.00609628	26	5.45856	1.42771	0.408377	0.62729	2.22813	OA	male
left	caudal middle frontal	SurfArea	0.878143	0.973765	2047.9	359.236	10	2027.88	303.135	26	-0.156107	-0.0613601	0.372174	-0.790822	0.668102	OA	male
left	caudal middle frontal	GrayVol	0.963194	0.963194	5534	1068.18	10	5516.15	886.444	26	-0.0469759	-0.0186033	0.372111	-0.74794	0.710734	OA	male
left	caudal middle frontal	ThickAvg	0.468934	0.797189	2.4166	0.0802014	10	2.44108	0.109427	26	0.736743	0.233481	0.37312	-0.497835	0.964796	OA	male
left	caudal middle frontal	MeanCurv	0.0182167	0.0446667	0.1182	0.00686052	10	0.125231	0.00851027	26	2.56861	0.848047	0.385292	0.092874	1.60322	OA	male
left	caudal middle frontal	GausCurv	0.00136356	0.00264921	0.0261	0.00363471	10	0.0319231	0.00587825	26	3.57702	1.05904	0.392478	0.289781	1.82829	OA	male
left	cuneus	SurfArea	0.575248	0.973765	1485.1	230.185	10	1534.15	231.653	26	0.571691	0.207397	0.372906	-0.523499	0.938293	OA	male
left	cuneus	GrayVol	0.536758	0.850086	2962.4	515.721	10	3093.04	658.224	26	0.628094	0.204809	0.372886	-0.526048	0.935666	OA	male
left	cuneus	ThickAvg	0.763468	0.927069	1.8873	0.100455	10	1.87427	0.146339	26	-0.30438	-0.0938842	0.372269	-0.823531	0.635762	OA	male
left	cuneus	MeanCurv	0.148792	0.202357	0.138	0.00987702	10	0.143423	0.00870022	26	1.52374	0.587433	0.378489	-0.154406	1.32927	OA	male
left	cuneus	GausCurv	0.00829327	0.0104434	0.0331	0.00347851	10	0.0378077	0.00636251	26	2.83012	0.801672	0.383911	0.0492067	1.55414	OA	male
left	entorhinal	SurfArea	0.243571	0.908287	477.8	82.0363	10	440.615	84.3574	26	-1.20853	-0.434133	0.375605	-1.17032	0.302053	OA	male
left	entorhinal	GrayVol	0.0764427	0.472339	2006.6	345.278	10	1751.46	417.318	26	-1.86977	-0.62443	0.379311	-1.36788	0.11902	OA	male
left	entorhinal	ThickAvg	0.202177	0.782029	3.0989	0.295507	10	2.94715	0.34015	26	-1.32166	-0.45109	0.375883	-1.18782	0.28564	OA	male
left	entorhinal	MeanCurv	9.94078e-05	0.00675973	0.1043	0.00663409	10	0.123192	0.0190515	26	4.40895	1.10684	0.394306	0.334005	1.87968	OA	male
left	entorhinal	GausCurv	5.24319e-06	0.000130981	0.0222	0.00348967	10	0.0349231	0.0105978	26	5.40672	1.34298	0.404366	0.550426	2.13554	OA	male
left	fusiform	SurfArea	0.954171	0.982121	3055.4	232.205	10	3060.54	248.554	26	0.0583012	0.0205633	0.372112	-0.708776	0.749903	OA	male
left	fusiform	GrayVol	0.617994	0.913556	9077.9	733.984	10	8919.15	1080.05	26	-0.505195	-0.155193	0.372553	-0.885397	0.575012	OA	male
left	fusiform	ThickAvg	0.207008	0.782029	2.6391	0.125289	10	2.57508	0.147191	26	-1.30605	-0.441709	0.375728	-1.17814	0.294718	OA	male
left	fusiform	MeanCurv	0.0896476	0.148684	0.1244	0.00872035	10	0.1305	0.010246	26	1.78778	0.604599	0.378865	-0.137976	1.34717	OA	male
left	fusiform	GausCurv	0.00216025	0.00349754	0.0272	0.00308401	10	0.0321538	0.00563342	26	3.36157	0.952646	0.388672	0.190848	1.71444	OA	male
left	inferior parietal	SurfArea	0.136458	0.908287	4635	606.481	10	4294.85	498.318	26	-1.58027	-0.628598	0.379407	-1.37224	0.115039	OA	male
left	inferior parietal	GrayVol	0.0919562	0.481002	11698.8	1651.45	10	10654	1215.3	26	-1.82005	-0.759773	0.382726	-1.50992	-0.00963075	OA	male
left	inferior parietal	ThickAvg	0.420652	0.797189	2.3223	0.0967552	10	2.29058	0.119929	26	-0.82201	-0.271486	0.373477	-1.0035	0.460529	OA	male
left	inferior parietal	MeanCurv	0.268622	0.320461	0.1232	0.00810761	10	0.126769	0.00914465	26	1.14075	0.392923	0.374974	-0.342027	1.12787	OA	male
left	inferior parietal	GausCurv	0.0130919	0.0152171	0.0251	0.00299815	10	0.0286923	0.0049134	26	2.65739	0.782863	0.383371	0.0314552	1.53427	OA	male
left	inferior temporal	SurfArea	0.00509104	0.346191	3688.1	395.913	10	3210.19	406.321	26	-3.22025	-1.15782	0.396334	-1.93463	-0.381007	OA	male
left	inferior temporal	GrayVol	0.00922979	0.432804	11444.4	1568.76	10	9722.96	1565.19	26	-2.95084	-1.07474	0.39307	-1.84516	-0.304323	OA	male
left	inferior temporal	ThickAvg	0.285404	0.797189	2.6955	0.148411	10	2.6355	0.138399	26	-1.1067	-0.415727	0.375316	-1.15135	0.319892	OA	male
left	inferior temporal	MeanCurv	0.517307	0.549638	0.1282	0.00820298	10	0.130385	0.0105416	26	0.658597	0.214119	0.372959	-0.51688	0.945118	OA	male
left	inferior temporal	GausCurv	0.0107536	0.0130579	0.0284	0.00356526	10	0.0331923	0.00692254	26	2.71561	0.754197	0.382573	0.00435496	1.50404	OA	male
left	isthmus cingulate	SurfArea	0.352851	0.908287	1108	186.527	10	1044.12	156.623	26	-0.960621	-0.378423	0.374767	-1.11297	0.356121	OA	male
left	isthmus cingulate	GrayVol	0.286702	0.843417	2662.5	405.323	10	2500.54	362.508	26	-1.10501	-0.423069	0.37543	-1.15891	0.312773	OA	male
left	isthmus cingulate	ThickAvg	0.494456	0.802523	2.1679	0.101757	10	2.202	0.190449	26	0.691684	0.194421	0.372809	-0.536285	0.925126	OA	male
left	isthmus cingulate	MeanCurv	0.00153248	0.0173681	0.1208	0.0042111	10	0.127769	0.00755941	26	3.49723	0.997034	0.390216	0.232211	1.76186	OA	male
left	isthmus cingulate	GausCurv	0.00152557	0.00273358	0.0284	0.00323866	10	0.0333077	0.00462834	26	3.58618	1.11483	0.394618	0.341377	1.88828	OA	male
left	lateral occipital	SurfArea	0.87603	0.973765	4992.5	634.897	10	4957.12	489.029	26	-0.15903	-0.0650893	0.372183	-0.794569	0.66439	OA	male
left	lateral occipital	GrayVol	0.635715	0.919757	11522.4	1671.29	10	11228.6	1530	26	-0.4834	-0.183125	0.37273	-0.913675	0.547425	OA	male
left	lateral occipital	ThickAvg	0.54054	0.83082	2.1142	0.152528	10	2.08008	0.128418	26	-0.627114	-0.246746	0.373239	-0.978294	0.484802	OA	male
left	lateral occipital	MeanCurv	0.246623	0.304916	0.1361	0.0077093	10	0.139577	0.00798084	26	1.20015	0.429799	0.375536	-0.306251	1.16585	OA	male
left	lateral occipital	GausCurv	0.0336757	0.0352299	0.0311	0.00354181	10	0.0345769	0.00544921	26	2.24598	0.677843	0.380583	-0.0680988	1.42378	OA	male
left	lateral orbitofrontal	SurfArea	0.652841	0.973765	2787.2	318.922	10	2735.27	259.404	26	-0.459741	-0.183702	0.372733	-0.914259	0.546856	OA	male
left	lateral orbitofrontal	GrayVol	0.294896	0.843417	7532.6	780.612	10	7218.85	775.065	26	-1.08229	-0.395064	0.375006	-1.13007	0.339948	OA	male
left	lateral orbitofrontal	ThickAvg	0.37552	0.797189	2.5146	0.095969	10	2.48081	0.109885	26	-0.907879	-0.310602	0.3739	-1.04345	0.422242	OA	male
left	lateral orbitofrontal	MeanCurv	0.118434	0.177687	0.1289	0.00826573	10	0.134231	0.0099772	26	1.63265	0.54556	0.377618	-0.194571	1.28569	OA	male
left	lateral orbitofrontal	GausCurv	0.00796494	0.0102192	0.0315	0.00435252	10	0.0370385	0.00687302	26	2.87492	0.858948	0.385628	0.103118	1.61478	OA	male
left	lingual	SurfArea	0.911037	0.973765	3093.4	370.887	10	3077.35	405.07	26	-0.11333	-0.0396083	0.372133	-0.76899	0.689773	OA	male
left	lingual	GrayVol	0.449321	0.843417	6937.3	793.489	10	6691.81	998.542	26	-0.771272	-0.253047	0.373297	-0.98471	0.478616	OA	male
left	lingual	ThickAvg	0.374087	0.797189	2.06	0.126059	10	2.01512	0.148066	26	-0.910099	-0.307825	0.373868	-1.04061	0.424957	OA	male
left	lingual	MeanCurv	0.0106379	0.0320895	0.1328	0.00628579	10	0.140154	0.0089205	26	2.77717	0.865813	0.385841	0.109565	1.62206	OA	male
left	lingual	GausCurv	0.000681167	0.00172259	0.0324	0.00295146	10	0.0374231	0.00462319	26	3.86027	1.15694	0.396298	0.380192	1.93368	OA	male
left	medial orbitofrontal	SurfArea	0.512312	0.950938	2027.7	301.273	10	2097.12	197.21	26	0.675103	0.295875	0.373734	-0.436644	1.02839	OA	male
left	medial orbitofrontal	GrayVol	0.927801	0.963194	5206.8	730.325	10	5182.65	629.509	26	-0.0922045	-0.0358971	0.372128	-0.765268	0.693474	OA	male
left	medial orbitofrontal	ThickAvg	0.0666512	0.651428	2.3598	0.0901194	10	2.28777	0.12323	26	-1.92771	-0.610345	0.378993	-1.35317	0.132481	OA	male
left	medial orbitofrontal	MeanCurv	0.215677	0.276718	0.126	0.0106249	10	0.131115	0.0108271	26	1.28701	0.464241	0.376105	-0.272925	1.20141	OA	male
left	medial orbitofrontal	GausCurv	0.00117332	0.00235297	0.0308	0.00493964	10	0.0384231	0.00679513	26	3.71265	1.17253	0.396934	0.394543	1.95052	OA	male
left	middle temporal	SurfArea	0.0291597	0.752555	3419.8	417.787	10	3062.81	314.943	26	-2.44782	-1.01129	0.390725	-1.77711	-0.245471	OA	male
left	middle temporal	GrayVol	0.070921	0.472339	10859.9	1389.23	10	9882.19	1246.99	26	-1.94455	-0.743275	0.382276	-1.49254	0.00598466	OA	male
left	middle temporal	ThickAvg	0.919857	0.977348	2.6873	0.125329	10	2.69246	0.161128	26	0.101829	0.0331	0.372125	-0.696264	0.762464	OA	male
left	middle temporal	MeanCurv	0.00637459	0.0241694	0.1191	0.00488649	10	0.1265	0.0102499	26	2.9186	0.791489	0.383617	0.0395994	1.54338	OA	male
left	middle temporal	GausCurv	6.37289e-05	0.000596645	0.0243	0.00205751	10	0.0300385	0.00549531	26	4.55834	1.16177	0.396494	0.384645	1.9389	OA	male
left	parahippocampal	SurfArea	0.517422	0.950938	651.9	64.117	10	667.923	67.7879	26	0.660872	0.23441	0.373128	-0.496921	0.965742	OA	male
left	parahippocampal	GrayVol	0.159846	0.679347	2043.7	244.244	10	1914.08	209.095	26	-1.48229	-0.578868	0.378306	-1.32035	0.162612	OA	male
left	parahippocampal	ThickAvg	0.0167435	0.651428	2.6583	0.199104	10	2.45988	0.20514	26	-2.65552	-0.953069	0.388687	-1.71489	-0.191243	OA	male
left	parahippocampal	MeanCurv	0.0476181	0.0861453	0.0878	0.0113412	10	0.0976154	0.0153364	26	2.09701	0.667068	0.380318	-0.0783557	1.41249	OA	male
left	parahippocampal	GausCurv	0.000282585	0.00101136	0.0177	0.00275076	10	0.0238077	0.00626111	26	4.05881	1.07559	0.393102	0.305111	1.84607	OA	male
left	paracentral	SurfArea	0.427429	0.908287	1230.8	148.698	10	1186.81	134.704	26	-0.815653	-0.310473	0.373899	-1.04332	0.422368	OA	male
left	paracentral	GrayVol	0.0310114	0.432804	3395.2	366.578	10	3080.08	323.507	26	-2.38461	-0.918538	0.38753	-1.6781	-0.158978	OA	male
left	paracentral	ThickAvg	0.0322639	0.651428	2.3762	0.120845	10	2.27338	0.105395	26	-2.36649	-0.916442	0.387461	-1.67587	-0.157018	OA	male
left	paracentral	MeanCurv	0.552386	0.577881	0.1173	0.0184213	10	0.121115	0.0113642	26	0.611723	0.274437	0.373507	-0.457637	1.00651	OA	male
left	paracentral	GausCurv	0.153147	0.153147	0.0273	0.00755792	10	0.0313846	0.0064997	26	1.50796	0.587687	0.378495	-0.154163	1.32954	OA	male
left	pars opercularis	SurfArea	0.347378	0.908287	1537.4	260.062	10	1633.35	284.81	26	0.96512	0.336887	0.374216	-0.396577	1.07035	OA	male
left	pars opercularis	GrayVol	0.494441	0.850086	4385.8	754.201	10	4592.77	904.611	26	0.696287	0.233323	0.373119	-0.49799	0.964636	OA	male
left	pars opercularis	ThickAvg	0.374978	0.797189	2.5646	0.104154	10	2.52573	0.140372	26	-0.90549	-0.288451	0.373654	-1.02081	0.44391	OA	male
left	pars opercularis	MeanCurv	0.167609	0.223479	0.1128	0.00863842	10	0.117385	0.0081784	26	1.44727	0.539916	0.377505	-0.199994	1.27983	OA	male
left	pars opercularis	GausCurv	0.000532571	0.00144859	0.0231	0.00268535	10	0.0281538	0.00504137	26	3.87769	1.08884	0.393609	0.317368	1.86031	OA	male
left	pars orbitalis	SurfArea	0.782654	0.973765	701.4	93.2419	10	691.692	92.4289	26	-0.280472	-0.102455	0.3723	-0.832164	0.627253	OA	male
left	pars orbitalis	GrayVol	0.47058	0.843417	2261.1	400.981	10	2155.85	324.375	26	-0.741933	-0.297179	0.373749	-1.02973	0.435369	OA	male
left	pars orbitalis	ThickAvg	0.495676	0.802523	2.5763	0.126513	10	2.54338	0.128171	26	-0.696649	-0.251961	0.373287	-0.983604	0.479682	OA	male
left	pars orbitalis	MeanCurv	0.0415535	0.0801006	0.1352	0.0085349	10	0.144231	0.0167196	26	2.12644	0.588895	0.378521	-0.153006	1.3308	OA	male
left	pars orbitalis	GausCurv	0.000709304	0.00172259	0.0303	0.00374314	10	0.0390769	0.010392	26	3.72401	0.941326	0.388289	0.180279	1.70237	OA	male
left	pars triangularis	SurfArea	0.763386	0.973765	1316.9	218.273	10	1341	191.482	26	0.306701	0.118459	0.372366	-0.611378	0.848296	OA	male
left	pars triangularis	GrayVol	0.810402	0.963194	3456.3	525.556	10	3507.12	646.521	26	0.24309	0.0805529	0.372225	-0.649009	0.810114	OA	male
left	pars triangularis	ThickAvg	0.45852	0.797189	2.4004	0.0777792	10	2.37312	0.136178	26	-0.751495	-0.216127	0.372975	-0.947158	0.514904	OA	male
left	pars triangularis	MeanCurv	0.147492	0.202357	0.1186	0.0114814	10	0.124962	0.0104172	26	1.52699	0.580825	0.378348	-0.160737	1.32239	OA	male
left	pars triangularis	GausCurv	0.00492404	0.00656539	0.0241	0.00450802	10	0.0300385	0.00652675	26	3.09959	0.958452	0.388871	0.196266	1.72064	OA	male
left	pericalcarine	SurfArea	0.173904	0.908287	1282.1	265.988	10	1417.65	221.196	26	1.4323	0.566685	0.37805	-0.174293	1.30766	OA	male
left	pericalcarine	GrayVol	0.320782	0.843417	2066.1	472.065	10	2246.58	478.63	26	1.02346	0.370027	0.374651	-0.364289	1.10434	OA	male
left	pericalcarine	ThickAvg	0.448315	0.797189	1.7689	0.119994	10	1.73354	0.128861	26	-0.77563	-0.273166	0.373494	-1.00521	0.458883	OA	male
left	pericalcarine	MeanCurv	0.0320025	0.0659445	0.1261	0.0126179	10	0.136769	0.0103742	26	2.38211	0.947281	0.38849	0.18584	1.70872	OA	male
left	pericalcarine	GausCurv	0.0279216	0.0301376	0.0316	0.00516828	10	0.0363462	0.0057546	26	2.38963	0.8279	0.384683	0.0739209	1.58188	OA	male
left	postcentral	SurfArea	0.60375	0.973765	3843.8	299.403	10	3778.15	413.945	26	-0.526356	-0.165885	0.372617	-0.896215	0.564445	OA	male
left	postcentral	GrayVol	0.326078	0.843417	9271.1	989.44	10	8899.42	978.178	26	-1.0127	-0.370391	0.374656	-1.10472	0.363934	OA	male
left	postcentral	ThickAvg	0.55289	0.83082	2.1394	0.126073	10	2.11008	0.140808	26	-0.604629	-0.209186	0.37292	-0.940109	0.521737	OA	male
left	postcentral	MeanCurv	0.13796	0.195443	0.1189	0.00907316	10	0.123885	0.00665328	26	1.58144	0.661169	0.380175	-0.0839735	1.40631	OA	male
left	postcentral	GausCurv	0.000115452	0.000598788	0.0255	0.00299073	10	0.0315	0.00471805	26	4.5348	1.35538	0.40494	0.561698	2.14906	OA	male
left	posterior cingulate	SurfArea	0.614828	0.973765	1113.3	209.039	10	1154.27	229.759	26	0.512113	0.178467	0.372698	-0.552021	0.908956	OA	male
left	posterior cingulate	GrayVol	0.559536	0.864738	2742.9	540.87	10	2861.88	525.003	26	0.596004	0.219822	0.373005	-0.511268	0.950911	OA	male
left	posterior cingulate	ThickAvg	0.605731	0.840607	2.2742	0.103523	10	2.2525	0.129129	26	-0.524297	-0.172682	0.37266	-0.903096	0.557732	OA	male
left	posterior cingulate	MeanCurv	0.00130852	0.0173681	0.1173	0.0108531	10	0.132885	0.0105578	26	3.88814	1.43261	0.408616	0.631725	2.2335	OA	male
left	posterior cingulate	GausCurv	2.15246e-05	0.000243945	0.0236	0.00400555	10	0.0331538	0.0071313	26	5.06323	1.44764	0.40935	0.645309	2.24996	OA	male
left	precentral	SurfArea	0.736967	0.973765	4403.1	554.004	10	4470.35	450.622	26	0.342709	0.136937	0.372454	-0.593072	0.866947	OA	male
left	precentral	GrayVol	0.66728	0.926144	12423.2	1707.51	10	12174.2	817.054	26	-0.442101	-0.216677	0.372979	-0.947717	0.514363	OA	male
left	precentral	ThickAvg	0.172611	0.782029	2.5052	0.117645	10	2.44338	0.112639	26	-1.4287	-0.530257	0.377315	-1.26979	0.209281	OA	male
left	precentral	MeanCurv	0.00393354	0.0210105	0.1181	0.00619049	10	0.126731	0.00965633	26	3.16876	0.951228	0.388624	0.189525	1.71293	OA	male
left	precentral	GausCurv	0.00012328	0.000598788	0.0268	0.00308401	10	0.0336538	0.00624783	26	4.37655	1.19938	0.398046	0.41921	1.97955	OA	male
left	precuneus	SurfArea	0.69628	0.973765	3749.3	343.296	10	3693.08	468.212	26	-0.39542	-0.125333	0.372397	-0.855231	0.604566	OA	male
left	precuneus	GrayVol	0.407714	0.843417	9313.3	899.355	10	9007.12	1144.81	26	-0.845018	-0.275863	0.373522	-1.00797	0.45624	OA	male
left	precuneus	ThickAvg	0.297086	0.797189	2.3425	0.123701	10	2.29235	0.129423	26	-1.07555	-0.383319	0.374836	-1.118	0.35136	OA	male
left	precuneus	MeanCurv	0.04814	0.0861453	0.1223	0.00607454	10	0.127269	0.0068851	26	2.11634	0.727353	0.38185	-0.0210729	1.47578	OA	male
left	precuneus	GausCurv	0.00080294	0.00178738	0.0254	0.00271621	10	0.0299615	0.004294	26	3.79214	1.1325	0.395316	0.357677	1.90732	OA	male
left	rostral anterior cingulate	SurfArea	0.979042	0.982121	926.1	161.967	10	924.5	159.043	26	-0.0266808	-0.00978864	0.372106	-0.739116	0.719539	OA	male
left	rostral anterior cingulate	GrayVol	0.911356	0.963194	2672	535.296	10	2649.85	501.417	26	-0.113165	-0.0424234	0.372138	-0.771813	0.686967	OA	male
left	rostral anterior cingulate	ThickAvg	0.862265	0.973786	2.5796	0.150419	10	2.56904	0.187397	26	-0.175702	-0.0579001	0.372167	-0.787347	0.671547	OA	male
left	rostral anterior cingulate	MeanCurv	0.0982961	0.155445	0.1228	0.0108197	10	0.130077	0.0122341	26	1.74134	0.599119	0.378744	-0.143219	1.34146	OA	male
left	rostral anterior cingulate	GausCurv	1.86014e-05	0.000243945	0.0259	0.00268535	10	0.0330385	0.0058411	26	5.00608	1.34337	0.404384	0.550778	2.13596	OA	male
left	rostral middle frontal	SurfArea	0.358497	0.908287	5445.3	601.823	10	5670.73	744.831	26	0.939649	0.310546	0.3739	-0.422297	1.04339	OA	male
left	rostral middle frontal	GrayVol	0.363056	0.843417	14040.1	1739.38	10	14668.2	1982.44	26	0.932476	0.319679	0.374007	-0.413374	1.05273	OA	male
left	rostral middle frontal	ThickAvg	0.875163	0.973786	2.3257	0.0787472	10	2.33077	0.101472	26	0.159025	0.0516409	0.372154	-0.677781	0.781063	OA	male
left	rostral middle frontal	MeanCurv	0.128556	0.185996	0.134	0.0069602	10	0.138462	0.00899436	26	1.58176	0.513018	0.376984	-0.225871	1.25191	OA	male
left	rostral middle frontal	GausCurv	0.000269204	0.00101136	0.0297	0.00275076	10	0.0360385	0.00658775	26	4.06961	1.06423	0.392673	0.294595	1.83387	OA	male
left	superior frontal	SurfArea	0.364432	0.908287	7204.8	958.436	10	6880.42	858.777	26	-0.935518	-0.357878	0.374487	-1.09187	0.376117	OA	male
left	superior frontal	GrayVol	0.835298	0.963194	20558	2689.09	10	20350.3	2507.85	26	-0.211463	-0.0794324	0.372222	-0.808987	0.650123	OA	male
left	superior frontal	ThickAvg	0.422251	0.797189	2.4926	0.0949505	10	2.52119	0.0884733	26	0.82449	0.30983	0.373891	-0.422997	1.04266	OA	male
left	superior frontal	MeanCurv	0.00401672	0.0210105	0.1247	0.00878193	10	0.135654	0.00895295	26	3.3339	1.20234	0.39817	0.421924	1.98275	OA	male
left	superior frontal	GausCurv	0.000235143	0.000940572	0.0294	0.00467143	10	0.0376154	0.00532223	26	4.54194	1.55736	0.414907	0.744148	2.37058	OA	male
left	superior parietal	SurfArea	0.808394	0.973765	4979.8	522.448	10	4930.23	588.016	26	-0.246027	-0.0848238	0.372238	-0.814411	0.644764	OA	male
left	superior parietal	GrayVol	0.899037	0.963194	11430.7	1128.3	10	11368.8	1657.78	26	-0.128219	-0.0394119	0.372133	-0.768793	0.689969	OA	male
left	superior parietal	ThickAvg	0.969456	0.995901	2.1072	0.123193	10	2.10892	0.106801	26	0.0389564	0.0151271	0.372108	-0.714206	0.74446	OA	male
left	superior parietal	MeanCurv	0.426334	0.475258	0.1224	0.00909456	10	0.125038	0.00737282	26	0.819658	0.328	0.374107	-0.405249	1.06125	OA	male
left	superior parietal	GausCurv	0.0167247	0.0186439	0.0258	0.00348967	10	0.0294615	0.00445628	26	2.60111	0.847979	0.38529	0.0928096	1.60315	OA	male
left	superior temporal	SurfArea	0.680629	0.973765	4024.2	467.142	10	4094.58	403.127	26	0.420039	0.163444	0.372602	-0.566857	0.893744	OA	male
left	superior temporal	GrayVol	0.741744	0.94362	12251.5	1741.13	10	12042.6	1471.17	26	-0.336038	-0.132006	0.372429	-0.861967	0.597955	OA	male
left	superior temporal	ThickAvg	0.121109	0.782029	2.6991	0.109081	10	2.62315	0.165167	26	-1.60498	-0.487442	0.376512	-1.22541	0.250523	OA	male
left	superior temporal	MeanCurv	0.00760713	0.0269687	0.1031	0.00759313	10	0.112038	0.00925411	26	2.96971	0.988127	0.389901	0.223922	1.75233	OA	male
left	superior temporal	GausCurv	0.00010529	0.000596645	0.02	0.00249444	10	0.0257692	0.00530892	26	4.41669	1.19266	0.397766	0.413035	1.97228	OA	male
left	supramarginal	SurfArea	0.165979	0.908287	4190.5	579.57	10	3858.04	720.031	26	-1.43695	-0.474106	0.376276	-1.21161	0.263395	OA	male
left	supramarginal	GrayVol	0.0833539	0.472339	11051.7	1262.44	10	10088.1	1798.62	26	-1.80877	-0.562996	0.377973	-1.30382	0.177832	OA	male
left	supramarginal	ThickAvg	0.883553	0.973786	2.4235	0.142817	10	2.41585	0.124605	26	-0.149052	-0.0577118	0.372166	-0.787158	0.671734	OA	male
left	supramarginal	MeanCurv	0.275306	0.322773	0.1229	0.00546606	10	0.125346	0.00678789	26	1.1212	0.369998	0.37465	-0.364317	1.10431	OA	male
left	supramarginal	GausCurv	0.00460188	0.00638629	0.0256	0.00201108	10	0.0289231	0.00453363	26	3.03991	0.807684	0.384086	0.0548756	1.56049	OA	male
left	frontal pole	SurfArea	0.422805	0.908287	293.2	35.2729	10	282.769	30.357	26	-0.824981	-0.321405	0.374027	-1.0545	0.411688	OA	male
left	frontal pole	GrayVol	0.69687	0.92916	972.1	162.797	10	948.423	153.773	26	-0.396839	-0.1482	0.372514	-0.878328	0.581927	OA	male
left	frontal pole	ThickAvg	0.463097	0.797189	2.6137	0.241679	10	2.54831	0.209449	26	-0.753673	-0.292703	0.3737	-1.02515	0.439748	OA	male
left	frontal pole	MeanCurv	0.25913	0.314658	0.1722	0.0176434	10	0.164462	0.0182323	26	-1.16776	-0.41854	0.375359	-1.15424	0.317164	OA	male
left	frontal pole	GausCurv	0.147778	0.152256	0.0433	0.00856414	10	0.0488077	0.0127405	26	1.49472	0.457156	0.375984	-0.279774	1.19408	OA	male
left	temporal pole	SurfArea	0.400236	0.908287	541.1	64.7687	10	518.731	82.0286	26	-0.858899	-0.281013	0.373575	-1.01322	0.451194	OA	male
left	temporal pole	GrayVol	0.869403	0.963194	2470.9	459.729	10	2499.35	452.075	26	0.167055	0.061249	0.372174	-0.668212	0.79071	OA	male
left	temporal pole	ThickAvg	0.407942	0.797189	3.2659	0.43641	10	3.39096	0.233014	26	0.860273	0.406846	0.375181	-0.328508	1.1422	OA	male
left	temporal pole	MeanCurv	0.00098111	0.0166789	0.1286	0.0185365	10	0.156654	0.0211451	26	3.90706	1.33892	0.404179	0.546733	2.13111	OA	male
left	temporal pole	GausCurv	0.00583232	0.00762688	0.0319	0.00957369	10	0.0446538	0.0151867	26	3.0031	0.895679	0.386786	0.137577	1.65378	OA	male
left	transverse temporal	SurfArea	0.803832	0.973765	461.4	82.601	10	468.731	63.3994	26	0.253405	0.103876	0.372306	-0.625843	0.833595	OA	male
left	transverse temporal	GrayVol	0.339333	0.843417	1228.1	230.049	10	1145.96	205.937	26	-0.987156	-0.377791	0.374758	-1.11232	0.356735	OA	male
left	transverse temporal	ThickAvg	0.0498202	0.651428	2.3964	0.154714	10	2.2775	0.134514	26	-2.13911	-0.829555	0.384733	-1.58363	-0.0754786	OA	male
left	transverse temporal	MeanCurv	0.1202	0.177687	0.1103	0.0113142	10	0.118	0.0161196	26	1.61277	0.501988	0.376778	-0.236496	1.24047	OA	male
left	transverse temporal	GausCurv	0.00337524	0.00498949	0.0253	0.00527152	10	0.0324615	0.00719573	26	3.27892	1.03892	0.39173	0.271131	1.80671	OA	male
left	insula	SurfArea	0.238252	0.908287	2597.6	249.825	10	2488	208.971	26	-1.23148	-0.485956	0.376486	-1.22387	0.251956	OA	male
left	insula	GrayVol	0.22832	0.817144	7224	717.57	10	6885.23	757.315	26	-1.24915	-0.443428	0.375756	-1.17991	0.293053	OA	male
left	insula	ThickAvg	0.464807	0.797189	2.7976	0.106817	10	2.76369	0.156585	26	-0.742759	-0.22852	0.373078	-0.959752	0.502712	OA	male
left	insula	MeanCurv	0.00214901	0.0182666	0.1162	0.00697296	10	0.126923	0.0115583	26	3.39086	0.994718	0.390133	0.230056	1.75938	OA	male
left	insula	GausCurv	0.00318407	0.00481148	0.0322	0.00436654	10	0.0382692	0.00626455	26	3.28375	1.01918	0.391009	0.252805	1.78556	OA	male
right	bankssts	SurfArea	0.284402	0.908287	841.6	93.7493	10	883.192	120.054	26	1.09864	0.357726	0.374485	-0.376264	1.09172	OA	male
right	bankssts	GrayVol	0.195918	0.740134	1987.8	224.051	10	2112.27	310.428	26	1.33244	0.419555	0.375375	-0.31618	1.15529	OA	male
right	bankssts	ThickAvg	0.586461	0.83082	2.5113	0.0972534	10	2.53481	0.150802	26	0.550954	0.165773	0.372617	-0.564556	0.896102	OA	male
right	bankssts	MeanCurv	0.09573	0.154991	0.0948	0.0132648	10	0.103269	0.0113721	26	1.78272	0.695742	0.381031	-0.0510788	1.44256	OA	male
right	bankssts	GausCurv	0.00248565	0.0039308	0.0163	0.00340098	10	0.0212692	0.00516572	26	3.36328	1.02019	0.391046	0.25374	1.78664	OA	male
right	caudal anterior cingulate	SurfArea	0.982121	0.982121	798	163.872	10	799.385	162.576	26	0.0227569	0.00830987	0.372105	-0.721017	0.737637	OA	male
right	caudal anterior cingulate	GrayVol	0.886004	0.963194	2010.9	421.341	10	2033.88	432.086	26	0.145561	0.0523539	0.372155	-0.677071	0.781778	OA	male
right	caudal anterior cingulate	ThickAvg	0.995901	0.995901	2.2668	0.185282	10	2.26642	0.21705	26	-0.00520456	-0.00176245	0.372104	-0.731087	0.727562	OA	male
right	caudal anterior cingulate	MeanCurv	0.00196739	0.0182666	0.1162	0.00666333	10	0.126808	0.0116791	26	3.40835	0.979848	0.38961	0.216211	1.74348	OA	male
right	caudal anterior cingulate	GausCurv	5.77859e-06	0.000130981	0.0212	0.00229976	10	0.0293462	0.00678789	26	5.37023	1.34102	0.404275	0.54864	2.1334	OA	male
right	caudal middle frontal	SurfArea	0.802095	0.973765	1954.3	452.123	10	1910.62	484.444	26	-0.25448	-0.0897157	0.372254	-0.819334	0.639903	OA	male
right	caudal middle frontal	GrayVol	0.95869	0.963194	5100.8	1261.05	10	5125.77	1316.06	26	0.0525651	0.0187555	0.372111	-0.710582	0.748093	OA	male
right	caudal middle frontal	ThickAvg	0.0469315	0.651428	2.3217	0.0708034	10	2.38388	0.0987969	26	2.10015	0.65934	0.380131	-0.0857164	1.4044	OA	male
right	caudal middle frontal	MeanCurv	0.0711889	0.121021	0.1158	0.00856089	10	0.122423	0.011222	26	1.89832	0.611919	0.379028	-0.130976	1.35481	OA	male
right	caudal middle frontal	GausCurv	0.000385584	0.00116468	0.0248	0.0038239	10	0.0318846	0.00648276	26	4.03774	1.17474	0.397024	0.396569	1.9529	OA	male
right	cuneus	SurfArea	0.746536	0.973765	1551.7	299.909	10	1586.92	251.148	26	0.329598	0.129998	0.372419	-0.599944	0.85994	OA	male
right	cuneus	GrayVol	0.962371	0.963194	3221.7	761.323	10	3208.85	593.651	26	-0.0480653	-0.0195672	0.372111	-0.748905	0.709771	OA	male
right	cuneus	ThickAvg	0.699071	0.885795	1.9156	0.151781	10	1.89492	0.10551	26	-0.395597	-0.169163	0.372638	-0.899534	0.561207	OA	male
right	cuneus	MeanCurv	0.0615794	0.107369	0.131	0.0150111	10	0.141577	0.0100605	26	2.05751	0.893172	0.386706	0.135229	1.65112	OA	male
right	cuneus	GausCurv	0.00152759	0.00273358	0.0311	0.00465355	10	0.0381923	0.00677654	26	3.57679	1.10342	0.394172	0.330838	1.87599	OA	male
right	entorhinal	SurfArea	0.0419452	0.752555	445.6	48.5208	10	400.5	73.3213	26	-2.14471	-0.651879	0.379952	-1.39658	0.0928272	OA	male
right	entorhinal	GrayVol	0.0169022	0.432804	2037	337.004	10	1698.96	362.012	26	-2.63982	-0.929586	0.387896	-1.68986	-0.169309	OA	male
right	entorhinal	ThickAvg	0.161982	0.782029	3.2037	0.296978	10	3.03927	0.316626	26	-1.4605	-0.516061	0.377042	-1.25506	0.22294	OA	male
right	entorhinal	MeanCurv	0.00336369	0.0210105	0.114	0.00824621	10	0.126885	0.0158046	26	3.18093	0.887146	0.386513	0.12958	1.64471	OA	male
right	entorhinal	GausCurv	0.0198113	0.0217285	0.0281	0.00660724	10	0.0348846	0.00868252	26	2.51714	0.810533	0.384169	0.0575609	1.5635	OA	male
right	fusiform	SurfArea	0.628732	0.973765	3041.1	271.528	10	3091.38	281.827	26	0.492428	0.176139	0.372683	-0.554319	0.906598	OA	male
right	fusiform	GrayVol	0.905281	0.963194	9082.3	1043.02	10	9034.19	1141.09	26	-0.120696	-0.0421503	0.372137	-0.77154	0.687239	OA	male
right	fusiform	ThickAvg	0.11498	0.782029	2.6573	0.128456	10	2.57838	0.123702	26	-1.6679	-0.617403	0.379151	-1.36054	0.125734	OA	male
right	fusiform	MeanCurv	0.000824957	0.0166789	0.1177	0.00711883	10	0.128962	0.00928	26	3.89023	1.257	0.400508	0.472004	2.042	OA	male
right	fusiform	GausCurv	9.75641e-05	0.000596645	0.0256	0.00271621	10	0.0323077	0.0063735	26	4.42278	1.16266	0.39653	0.385458	1.93986	OA	male
right	inferior parietal	SurfArea	0.176036	0.908287	5573.9	952.209	10	5102.54	674.012	26	-1.43336	-0.608303	0.378947	-1.35104	0.134433	OA	male
right	inferior parietal	GrayVol	0.140553	0.646592	14663.6	2765.59	10	13178	1774.87	26	-1.57827	-0.697191	0.381068	-1.44408	0.0497018	OA	male
right	inferior parietal	ThickAvg	0.655773	0.85755	2.4045	0.124111	10	2.38331	0.129127	26	-0.453717	-0.162116	0.372594	-0.892401	0.568169	OA	male
right	inferior parietal	MeanCurv	0.026938	0.058536	0.1171	0.00803396	10	0.124077	0.00600615	26	2.49146	1.03302	0.391514	0.265657	1.80039	OA	male
right	inferior parietal	GausCurv	0.000136986	0.000621004	0.023	0.00278887	10	0.0285385	0.00445628	26	4.46075	1.32673	0.40362	0.535638	2.11783	OA	male
right	inferior temporal	SurfArea	0.055335	0.752555	3427.5	367.066	10	3147.42	356.247	26	-2.06729	-0.762519	0.382802	-1.51281	-0.0122275	OA	male
right	inferior temporal	GrayVol	0.0688211	0.472339	10669.2	1666.33	10	9502.08	1377.53	26	-1.97097	-0.781875	0.383343	-1.53323	-0.0305219	OA	male
right	inferior temporal	ThickAvg	0.253323	0.797189	2.7105	0.143365	10	2.64408	0.171311	26	-1.17713	-0.395111	0.375006	-1.13012	0.339901	OA	male
right	inferior temporal	MeanCurv	0.00639778	0.0241694	0.1218	0.00567255	10	0.129692	0.0101932	26	2.93844	0.837433	0.38497	0.0828918	1.59197	OA	male
right	inferior temporal	GausCurv	0.00146656	0.00273358	0.028	0.00294392	10	0.0338846	0.00724611	26	3.46386	0.89968	0.386915	0.141326	1.65803	OA	male
right	isthmus cingulate	SurfArea	0.221783	0.908287	1009.7	105.442	10	953.231	154.239	26	-1.25432	-0.386242	0.374878	-1.121	0.348519	OA	male
right	isthmus cingulate	GrayVol	0.448527	0.843417	2404.4	220.686	10	2325.88	380.364	26	-0.768624	-0.222293	0.373025	-0.953423	0.508836	OA	male
right	isthmus cingulate	ThickAvg	0.0670588	0.651428	2.1101	0.0696969	10	2.19069	0.18589	26	1.89181	0.482311	0.376421	-0.255474	1.22009	OA	male
right	isthmus cingulate	MeanCurv	0.0038898	0.0210105	0.116	0.00864099	10	0.127462	0.0115732	26	3.2266	1.03059	0.391424	0.263395	1.79778	OA	male
right	isthmus cingulate	GausCurv	0.000837068	0.00178738	0.0278	0.00352136	10	0.0339615	0.0062192	26	3.73075	1.06966	0.392878	0.299621	1.8397	OA	male
right	lateral occipital	SurfArea	0.947618	0.982121	5067.6	741.615	10	5050	608.187	26	-0.0668927	-0.0266312	0.372117	-0.755981	0.702719	OA	male
right	lateral occipital	GrayVol	0.368812	0.843417	12230.3	1908.54	10	11591.5	1696.19	26	-0.926959	-0.355919	0.374461	-1.08986	0.378024	OA	male
right	lateral occipital	ThickAvg	0.206325	0.782029	2.2093	0.139662	10	2.13977	0.149106	26	-1.31269	-0.463542	0.376093	-1.20068	0.2736	OA	male
right	lateral occipital	MeanCurv	0.0101081	0.0320895	0.1305	0.00657013	10	0.137654	0.00683487	26	2.89333	1.03386	0.391544	0.266431	1.80128	OA	male
right	lateral occipital	GausCurv	0.000100871	0.000596645	0.0293	0.00319896	10	0.0356538	0.00468992	26	4.64725	1.42973	0.408475	0.629118	2.23034	OA	male
right	lateral orbitofrontal	SurfArea	0.888368	0.973765	2743.5	391.88	10	2723.88	298.753	26	-0.143099	-0.0588321	0.372169	-0.788283	0.670619	OA	male
right	lateral orbitofrontal	GrayVol	0.471321	0.843417	7341.7	885.052	10	7106.62	768.229	26	-0.739601	-0.287034	0.373639	-1.01937	0.445298	OA	male
right	lateral orbitofrontal	ThickAvg	0.308656	0.797189	2.506	0.132775	10	2.45692	0.099962	26	-1.0591	-0.437799	0.375664	-1.1741	0.298503	OA	male
right	lateral orbitofrontal	MeanCurv	0.0126703	0.0344631	0.1318	0.00979569	10	0.142346	0.0115341	26	2.7495	0.928952	0.387875	0.168717	1.68919	OA	male
right	lateral orbitofrontal	GausCurv	0.00206222	0.00345492	0.0343	0.00466786	10	0.0415385	0.00780375	26	3.40426	0.995505	0.390161	0.230789	1.76022	OA	male
right	lingual	SurfArea	0.800983	0.973765	3144.8	434.499	10	3101.58	502.291	26	-0.255661	-0.0870911	0.372246	-0.816693	0.642511	OA	male
right	lingual	GrayVol	0.293483	0.843417	7049.8	760.021	10	6715.42	1002.82	26	-1.07672	-0.346107	0.374333	-1.0798	0.387586	OA	male
right	lingual	ThickAvg	0.243396	0.797189	2.0896	0.126377	10	2.03327	0.121021	26	-1.21193	-0.449765	0.37586	-1.18645	0.286922	OA	male
right	lingual	MeanCurv	0.197812	0.258677	0.1362	0.0113412	10	0.141615	0.00903361	26	1.35381	0.545992	0.377627	-0.194156	1.28614	OA	male
right	lingual	GausCurv	0.0138497	0.0156963	0.0339	0.00455705	10	0.0387308	0.0053558	26	2.70899	0.916026	0.387448	0.156629	1.67542	OA	male
right	medial orbitofrontal	SurfArea	0.543027	0.971732	2215.3	237.609	10	2159.46	252.567	26	-0.620455	-0.219536	0.373003	-0.950621	0.511549	OA	male
right	medial orbitofrontal	GrayVol	0.376048	0.843417	5770.3	772.692	10	5514.12	706.576	26	-0.911999	-0.345666	0.374327	-1.07935	0.388016	OA	male
right	medial orbitofrontal	ThickAvg	0.290877	0.797189	2.3862	0.168463	10	2.32092	0.134042	26	-1.09883	-0.443372	0.375755	-1.17985	0.293108	OA	male
right	medial orbitofrontal	MeanCurv	0.00457569	0.0222248	0.1213	0.00718099	10	0.130885	0.010497	26	3.12706	0.963187	0.389033	0.200682	1.72569	OA	male
right	medial orbitofrontal	GausCurv	0.000750532	0.00175987	0.0286	0.00416867	10	0.0356538	0.00660268	26	3.81734	1.13919	0.395583	0.363849	1.91453	OA	male
right	middle temporal	SurfArea	0.0714191	0.760244	3739.9	445.803	10	3436.81	316.595	26	-1.96759	-0.833872	0.384862	-1.5882	-0.0795421	OA	male
right	middle temporal	GrayVol	0.0315631	0.432804	12138.7	1493.05	10	10871.1	1237.39	26	-2.38781	-0.946169	0.388453	-1.70754	-0.184803	OA	male
right	middle temporal	ThickAvg	0.199546	0.782029	2.7591	0.104196	10	2.69923	0.159575	26	-1.31746	-0.39833	0.375054	-1.13343	0.336776	OA	male
right	middle temporal	MeanCurv	0.0275463	0.058536	0.1157	0.00603784	10	0.121731	0.00876611	26	2.34727	0.724998	0.381788	-0.0233059	1.4733	OA	male
right	middle temporal	GausCurv	0.000311546	0.00105925	0.0238	0.00220101	10	0.0295769	0.0064198	26	4.01563	1.00504	0.390501	0.239662	1.77043	OA	male
right	parahippocampal	SurfArea	0.306212	0.908287	609.3	86.5808	10	641.154	60.836	26	1.06656	0.454039	0.375932	-0.282788	1.19087	OA	male
right	parahippocampal	GrayVol	0.877959	0.963194	1812.7	267.244	10	1827.38	207.794	26	0.156515	0.0637965	0.37218	-0.665677	0.79327	OA	male
right	parahippocampal	ThickAvg	0.106158	0.782029	2.5445	0.153027	10	2.44523	0.165808	26	-1.70268	-0.59723	0.378702	-1.33949	0.145027	OA	male
right	parahippocampal	MeanCurv	0.333856	0.37837	0.0947	0.0114606	10	0.0989231	0.0112069	26	0.996359	0.366243	0.374599	-0.367972	1.10046	OA	male
right	parahippocampal	GausCurv	0.00486709	0.00656539	0.0189	0.00395671	10	0.0243846	0.006512	26	3.06764	0.902287	0.387	0.143767	1.66081	OA	male
right	paracentral	SurfArea	0.864362	0.973765	1344.7	238.362	10	1359.5	201.262	26	0.173942	0.0683514	0.372191	-0.661144	0.797847	OA	male
right	paracentral	GrayVol	0.749346	0.94362	3479.2	643.44	10	3550.77	411.363	26	0.326974	0.144658	0.372495	-0.585432	0.874747	OA	male
right	paracentral	ThickAvg	0.902184	0.973786	2.2834	0.130444	10	2.27773	0.0945209	26	-0.12536	-0.0526773	0.372156	-0.782103	0.676748	OA	male
right	paracentral	MeanCurv	0.0265283	0.058536	0.1142	0.0142345	10	0.126692	0.0114045	26	2.48534	0.999766	0.390313	0.234753	1.76478	OA	male
right	paracentral	GausCurv	0.0113824	0.013579	0.0264	0.00587272	10	0.0326538	0.00601958	26	2.84191	1.02237	0.391125	0.255767	1.78898	OA	male
right	pars opercularis	SurfArea	0.725723	0.973765	1403	366.634	10	1357.81	250.545	26	-0.358891	-0.154558	0.37255	-0.884755	0.57564	OA	male
right	pars opercularis	GrayVol	0.692616	0.92916	3815.2	1090.99	10	3663.42	750.499	26	-0.404647	-0.173787	0.372667	-0.904215	0.556641	OA	male
right	pars opercularis	ThickAvg	0.633376	0.85755	2.4809	0.122181	10	2.45954	0.105649	26	-0.487241	-0.189422	0.372773	-0.920058	0.541214	OA	male
right	pars opercularis	MeanCurv	0.0398904	0.0797808	0.1095	0.00967528	10	0.117385	0.00869978	26	2.25072	0.859625	0.385649	0.103754	1.6155	OA	male
right	pars opercularis	GausCurv	9.83805e-05	0.000596645	0.0215	0.00250555	10	0.0274231	0.00548579	26	4.43302	1.18739	0.397547	0.4082	1.96658	OA	male
right	pars orbitalis	SurfArea	0.304094	0.908287	891.3	112.518	10	845.731	123.751	26	-1.05803	-0.368605	0.374631	-1.10288	0.365672	OA	male
right	pars orbitalis	GrayVol	0.453735	0.843417	2692.9	362.67	10	2585.81	408.602	26	-0.765447	-0.263785	0.373401	-0.99565	0.46808	OA	male
right	pars orbitalis	ThickAvg	0.952271	0.995901	2.4917	0.117236	10	2.49473	0.171911	26	0.0604813	0.0186056	0.372111	-0.710731	0.747943	OA	male
right	pars orbitalis	MeanCurv	0.744017	0.755122	0.1436	0.0076478	10	0.145077	0.0192664	26	0.329218	0.0850327	0.372239	-0.644556	0.814621	OA	male
right	pars orbitalis	GausCurv	0.00207842	0.00345492	0.0312	0.0042111	10	0.041	0.0133387	26	3.33859	0.82313	0.384541	0.0694292	1.57683	OA	male
right	pars triangularis	SurfArea	0.50948	0.950938	1564.4	231.495	10	1629.69	328.047	26	0.669955	0.208991	0.372918	-0.521929	0.939912	OA	male
right	pars triangularis	GrayVol	0.537554	0.850086	4085.8	746.867	10	4275.69	967.917	26	0.626689	0.203005	0.372873	-0.527825	0.933836	OA	male
right	pars triangularis	ThickAvg	0.584316	0.83082	2.3643	0.153583	10	2.33496	0.0971249	26	-0.562374	-0.249873	0.373268	-0.981477	0.481732	OA	male
right	pars triangularis	MeanCurv	0.451544	0.487381	0.122	0.010873	10	0.125115	0.0108049	26	0.771351	0.281452	0.37358	-0.450764	1.01367	OA	male
right	pars triangularis	GausCurv	0.00117648	0.00235297	0.0244	0.00302581	10	0.0301154	0.00658682	26	3.55531	0.953849	0.388713	0.191971	1.71573	OA	male
right	pericalcarine	SurfArea	0.495043	0.950938	1447	395.433	10	1544.04	301.182	26	0.701676	0.288597	0.373655	-0.443768	1.02096	OA	male
right	pericalcarine	GrayVol	0.71507	0.935091	2354.4	781.481	10	2453.77	499.02	26	0.373851	0.165475	0.372615	-0.56485	0.8958	OA	male
right	pericalcarine	ThickAvg	0.982428	0.995901	1.7467	0.142075	10	1.7455	0.149974	26	-0.0223466	-0.00793198	0.372105	-0.737259	0.721395	OA	male
right	pericalcarine	MeanCurv	0.00793196	0.0269687	0.1233	0.0140637	10	0.138615	0.010214	26	3.13991	1.31814	0.403229	0.527812	2.10847	OA	male
right	pericalcarine	GausCurv	0.000482677	0.00136759	0.0299	0.00504315	10	0.0382692	0.00632176	26	4.14317	1.36164	0.405231	0.567389	2.1559	OA	male
right	postcentral	SurfArea	0.30884	0.908287	3627.5	540.009	10	3414.35	561.38	26	-1.04909	-0.374984	0.374719	-1.10943	0.359466	OA	male
right	postcentral	GrayVol	0.419992	0.843417	8538.5	1280.74	10	8163.23	1014.54	26	-0.831639	-0.336218	0.374208	-1.06967	0.397229	OA	male
right	postcentral	ThickAvg	0.579932	0.83082	2.1235	0.16598	10	2.15723	0.143724	26	0.566171	0.219967	0.373006	-0.511125	0.951059	OA	male
right	postcentral	MeanCurv	0.0170066	0.0444788	0.114	0.00906765	10	0.122962	0.00906634	26	2.65608	0.966439	0.389145	0.203714	1.72916	OA	male
right	postcentral	GausCurv	1.54907e-05	0.000243945	0.0237	0.00294581	10	0.0308846	0.00523318	26	5.18358	1.48317	0.411113	0.677388	2.28895	OA	male
right	posterior cingulate	SurfArea	0.844345	0.973765	1197	167.368	10	1183.23	228.268	26	-0.198632	-0.0629588	0.372178	-0.792428	0.66651	OA	male
right	posterior cingulate	GrayVol	0.667368	0.926144	3000.9	352.644	10	2934.42	532.991	26	-0.434927	-0.132185	0.37243	-0.862148	0.597778	OA	male
right	posterior cingulate	ThickAvg	0.648064	0.85755	2.2524	0.107529	10	2.23081	0.163478	26	-0.462018	-0.140093	0.37247	-0.870135	0.589949	OA	male
right	posterior cingulate	MeanCurv	0.674005	0.69443	0.1296	0.00890942	10	0.131115	0.0110139	26	0.426854	0.141142	0.372476	-0.58891	0.871195	OA	male
right	posterior cingulate	GausCurv	0.0305111	0.032418	0.0281	0.00398469	10	0.0324615	0.00738772	26	2.27147	0.640487	0.379683	-0.103691	1.38467	OA	male
right	precentral	SurfArea	0.826433	0.973765	4348.4	638.599	10	4295.85	620.392	26	-0.22291	-0.082183	0.37223	-0.811754	0.647388	OA	male
right	precentral	GrayVol	0.38088	0.843417	11642.3	1907.49	10	11012	1799.4	26	-0.901862	-0.337004	0.374218	-1.07047	0.396463	OA	male
right	precentral	ThickAvg	0.138222	0.782029	2.3846	0.131445	10	2.29885	0.190629	26	-1.5339	-0.473986	0.376274	-1.21148	0.26351	OA	male
right	precentral	MeanCurv	0.0183922	0.0446667	0.1173	0.00721187	10	0.125308	0.0113094	26	2.51715	0.754071	0.382569	0.00423556	1.50391	OA	male
right	precentral	GausCurv	0.00298785	0.00461759	0.0263	0.00439823	10	0.0327692	0.00719615	26	3.26489	0.962417	0.389007	0.199965	1.72487	OA	male
right	precuneus	SurfArea	0.268095	0.908287	3921.5	380.404	10	3731.62	596.19	26	-1.13192	-0.339169	0.374245	-1.07269	0.394351	OA	male
right	precuneus	GrayVol	0.0736806	0.472339	9720.4	979.183	10	8969.38	1286.41	26	-1.88031	-0.605536	0.378886	-1.34815	0.137079	OA	male
right	precuneus	ThickAvg	0.36194	0.797189	2.3376	0.131934	10	2.29281	0.116965	26	-0.940787	-0.361635	0.374537	-1.09573	0.372457	OA	male
right	precuneus	MeanCurv	0.102131	0.157839	0.1229	0.00879962	10	0.1285	0.0083006	26	1.73704	0.649103	0.379886	-0.0954734	1.39368	OA	male
right	precuneus	GausCurv	0.00208311	0.00345492	0.0254	0.00392145	10	0.0308077	0.00437282	26	3.58667	1.24179	0.399848	0.458083	2.02549	OA	male
right	rostral anterior cingulate	SurfArea	0.0937707	0.797051	740.3	93.0783	10	672	131.069	26	-1.74779	-0.546643	0.37764	-1.28682	0.193531	OA	male
right	rostral anterior cingulate	GrayVol	0.507121	0.850086	2153.9	264.873	10	2073.08	439.839	26	-0.672209	-0.197063	0.372828	-0.927806	0.53368	OA	male
right	rostral anterior cingulate	ThickAvg	0.865772	0.973786	2.6322	0.172971	10	2.64315	0.167088	26	0.171791	0.0635011	0.372179	-0.665971	0.792973	OA	male
right	rostral anterior cingulate	MeanCurv	0.224073	0.282166	0.1299	0.0109082	10	0.135077	0.011324	26	1.26188	0.45133	0.375887	-0.285407	1.18807	OA	male
right	rostral anterior cingulate	GausCurv	0.0132031	0.0152171	0.0288	0.00582714	10	0.035	0.00672309	26	2.7363	0.932942	0.388008	0.172446	1.69344	OA	male
right	rostral middle frontal	SurfArea	0.0782604	0.760244	5755.8	626.463	10	6308.46	1169.81	26	1.82328	0.512883	0.376981	-0.226001	1.25177	OA	male
right	rostral middle frontal	GrayVol	0.0690131	0.472339	14575.1	2191.56	10	16292.8	2911.32	26	1.91291	0.61312	0.379055	-0.129828	1.35607	OA	male
right	rostral middle frontal	ThickAvg	0.453685	0.797189	2.238	0.123381	10	2.27112	0.0904988	26	0.772576	0.322962	0.374046	-0.410168	1.05609	OA	male
right	rostral middle frontal	MeanCurv	0.0424062	0.0801006	0.1312	0.00463801	10	0.136154	0.00930674	26	2.1157	0.581513	0.378362	-0.160077	1.3231	OA	male
right	rostral middle frontal	GausCurv	0.000147531	0.000627006	0.0293	0.00266875	10	0.0355769	0.00610687	26	4.28421	1.1337	0.395364	0.35879	1.90862	OA	male
right	superior frontal	SurfArea	0.916485	0.973765	6709.9	817.079	10	6744.5	1012.41	26	0.106181	0.0350741	0.372127	-0.694295	0.764443	OA	male
right	superior frontal	GrayVol	0.522508	0.850086	18989.3	2634.47	10	19667.1	3183.26	26	0.65109	0.217465	0.372986	-0.513587	0.948517	OA	male
right	superior frontal	ThickAvg	0.778793	0.929086	2.4491	0.11957	10	2.46119	0.0956372	26	0.286496	0.115332	0.372352	-0.614478	0.845143	OA	male
right	superior frontal	MeanCurv	0.000842105	0.0166789	0.1236	0.00761869	10	0.135154	0.0076089	26	4.07696	1.48422	0.411166	0.67833	2.2901	OA	male
right	superior frontal	GausCurv	8.7061e-05	0.000596645	0.0298	0.0046619	10	0.0388077	0.00532931	26	4.98454	1.70654	0.422977	0.877502	2.53557	OA	male
right	superior parietal	SurfArea	0.413737	0.908287	4996.8	674.653	10	4773.35	824.375	26	-0.834772	-0.277439	0.373538	-1.00957	0.454695	OA	male
right	superior parietal	GrayVol	0.433275	0.843417	11602.7	1630.61	10	11072	2137.47	26	-0.7986	-0.257427	0.373339	-0.989171	0.474317	OA	male
right	superior parietal	ThickAvg	0.889212	0.973786	2.1257	0.137935	10	2.13242	0.0929168	26	0.142221	0.0616101	0.372175	-0.667853	0.791073	OA	male
right	superior parietal	MeanCurv	0.315053	0.363112	0.1218	0.00695701	10	0.124615	0.00823688	26	1.03151	0.347655	0.374353	-0.386077	1.08139	OA	male
right	superior parietal	GausCurv	0.00847183	0.0104743	0.0253	0.00258414	10	0.0288846	0.00498259	26	2.81406	0.783298	0.383384	0.0318659	1.53473	OA	male
right	superior temporal	SurfArea	0.493868	0.950938	3844	383.546	10	3744.73	374.401	26	-0.700153	-0.257569	0.37334	-0.989316	0.474178	OA	male
right	superior temporal	GrayVol	0.142631	0.646592	11870.7	1291.12	10	11133.3	1272.05	26	-1.54114	-0.564554	0.378006	-1.30545	0.176337	OA	male
right	superior temporal	ThickAvg	0.0486935	0.651428	2.7221	0.0965441	10	2.63131	0.161611	26	-2.06313	-0.603035	0.37883	-1.34554	0.139472	OA	male
right	superior temporal	MeanCurv	0.0053805	0.0241694	0.1007	0.00748406	10	0.110577	0.0112647	26	3.05075	0.928725	0.387867	0.168505	1.68895	OA	male
right	superior temporal	GausCurv	0.000393935	0.00116468	0.0195	0.00287711	10	0.0256923	0.00652852	26	3.94241	1.04562	0.391978	0.27734	1.81389	OA	male
right	supramarginal	SurfArea	0.0538106	0.752555	3715.4	620.353	10	3250.12	522.12	26	-2.10261	-0.827424	0.384669	-1.58137	-0.0734722	OA	male
[truncated: 3,764 more rows]

## Sheet: S_Subcort
Region	Mean_Group1	SD_Group1	N_Group1	Mean_Group2	SD_Group2	N_Group2	t_statistic	Hedges_g	SE_Hedges_g	CI_lower	CI_upper	p_value	FDR	study
[truncated: 256 more rows]

[truncated: 12 more sheets: ICV_S_Subcort, S_Subcort_Sex, M_Cort, ICV_M, ICV_M_Sex, M_Cort_Sex, Cort_Sex_Analysis, M_Subcort, ICV_M_Subcort, M_Subcort_Sex, Subcort_Sex_Analysis, ICV_M_Subcort_Sex]
